# Supplementary material for: 1,1,1-Trichloro-2,2-bis­(4-iodo­phen­yl)ethane
Source: Acta Crystallogr Sect E Struct Rep Online. 2012 Jul 21;68(Pt 8):o2504. doi: 10.1107/S1600536812032254 (PMC3414957; doi:10.1107/S1600536812032254)
Supplement: Supplementary file 1 [file e-68-o2504-sup1.cif]

##############################################################################
#                                                                            #
# This CIF contains the data in a paper accepted for publication in          #
# Acta Crystallographica Section E. It conforms to the requirements of       #
# Notes for Authors for Acta Crystallographica Section E, and has been       #
# peer reviewed under the auspices of the IUCr Commission on Journals.       #
#                                                                            #
# Full details of the Crystallographic Information File format               #
# are given in the paper "The Crystallographic Information File (CIF):       #
# a New Standard Archive File for Crystallography" by S. R. Hall, F. H.      #
# Allen and I. D. Brown [Acta Cryst. (1991), A47, 655-685].                  #
#                                                                            #
# The current version of the core CIF dictionary is obtainable from          #
# ftp://ftp.iucr.org/pub/cif_core.dic.                                       #
#                                                                            #
# Software is freely available for graphical display of the structure(s)     #
# in this CIF. For information consult the CIF software page                 #
# http://www.iucr.org/resources/cif/software.                                #
#                                                                            #
# This file may be used for bona fide research purposes within the           #
# scientific community so long as proper attribution is given to the journal # 
# article from which it was obtained.                                        #
#                                                                            #
##############################################################################
data_global
_audit_creation_method     ' SHELXL97 (Sheldrick, 2008)'
_journal_date_recd_electronic     2012-07-10
_journal_date_accepted     2012-07-16
_journal_name_full     'Acta Crystallographica, Section E'
_journal_year     2012
_journal_volume     68
_journal_issue      8
_journal_page_first     o2504
_journal_page_last     o2504
_journal_paper_category     QO
_journal_paper_doi     10.1107/S1600536812032254
_journal_coeditor_code     SU2477
_publ_contact_author_name     'Dr Graham Smith'
_publ_contact_author_address
;
    Science and Engineering Faculty
    Queensland University of Technology
    GPO Box 2434, Brisbane, Qld 4001,
    Australia
;
_publ_contact_author_email     g.smith@qut.edu.au
_publ_contact_author_fax     ' 61 7 3138 1804 '
_publ_contact_author_phone     ' 61 7 3300 2667 '
_publ_section_title
;
1,1,1-Trichloro-2,2-bis(4-iodophenyl)ethane
;
loop_
    _publ_author_name
    _publ_author_address
    'Graham Smith'
;
  Science and Engineering Faculty
  Queensland University of Technology
  GPO Box 2434, Brisbane, Queensland 4001,
  Australia
;
data_I
_audit_creation_method     SHELXL-97
_chemical_name_systematic
;
1,1,1-trichloro-2,2-bis(4-iodophenyl)ethane
;
_chemical_name_common     ?
_chemical_formula_moiety     'C14 H9 Cl3 I2'
_chemical_formula_sum     'C14 H9 Cl3 I2'
_chemical_formula_iupac     'C14 H9 Cl3 I2'
_chemical_formula_weight     537.36
_chemical_melting_point     ?
_symmetry_cell_setting     orthorhombic
_symmetry_space_group_name_H-M     'P c a 21'
_symmetry_space_group_name_Hall     'P 2c -2ac'
loop_
    _symmetry_equiv_pos_as_xyz
    'x, y, z'
    '-x, -y, z+1/2'
    '-x+1/2, y, z+1/2'
    'x+1/2, -y, z'
_cell_length_a     9.8117(3)
_cell_length_b     20.3445(4)
_cell_length_c     8.0486(2)
_cell_angle_alpha     90.00
_cell_angle_beta     90.00
_cell_angle_gamma     90.00
_cell_volume     1606.61(7)
_cell_formula_units_Z     4
_cell_measurement_reflns_used     2427
_cell_measurement_theta_min     3.22
_cell_measurement_theta_max     28.72
_cell_measurement_temperature     200(2)
_exptl_crystal_description     'plate'
_exptl_crystal_colour     'colourless'
_exptl_crystal_size_max     0.25
_exptl_crystal_size_mid     0.20
_exptl_crystal_size_min     0.08
_exptl_crystal_density_diffrn     2.222
_exptl_crystal_density_meas     ?
_exptl_crystal_density_method     'not measured'
_exptl_crystal_F_000     1000
_exptl_absorpt_coefficient_mu     4.397
_exptl_absorpt_correction_type     multi-scan
_exptl_absorpt_process_details     '(CrysAlis PRO; Agilent, 2012)'
_exptl_absorpt_correction_T_min     0.386
_exptl_absorpt_correction_T_max     0.980
_exptl_special_details     ?
_diffrn_ambient_temperature     200(2)
_diffrn_radiation_type     MoK\a
_diffrn_radiation_wavelength     0.71073
_diffrn_radiation_source     'Enhance (Mo) X-ray source'
_diffrn_radiation_monochromator     graphite
_diffrn_measurement_device_type     'Oxford Diffraction Gemini-S CCD-detector'
_diffrn_measurement_method     '\w scans'
_diffrn_detector_area_resol_mean     16.077
_diffrn_reflns_number     5183
_diffrn_reflns_av_R_equivalents     0.0278
_diffrn_reflns_av_sigmaI/netI     0.0450
_diffrn_reflns_theta_min     3.42
_diffrn_reflns_theta_max     26.00
_diffrn_reflns_theta_full     26.00
_diffrn_measured_fraction_theta_max     0.996
_diffrn_measured_fraction_theta_full     0.996
_diffrn_reflns_limit_h_min     -10
_diffrn_reflns_limit_h_max     12
_diffrn_reflns_limit_k_min     -13
_diffrn_reflns_limit_k_max     25
_diffrn_reflns_limit_l_min     -9
_diffrn_reflns_limit_l_max     9
_diffrn_standards_number     0
_diffrn_standards_interval_count     .
_diffrn_standards_interval_time     .
_diffrn_standards_decay_%     ?
_refine_special_details
;
Refinement of <i>F</i>^2^ against ALL reflections. The weighted <i>R</i>-factor
<i>wR</i> and goodness of fit <i>S</i> are based on <i>F</i>^2^, conventional
<i>R</i>-factors <i>R</i> are based on <i>F</i>, with <i>F</i> set to zero for
negative <i>F</i>^2^. The threshold expression of <i>F</i>^2^ >
\s(<i>F</i>^2^) is used only for calculating <i>R</i>-factors(gt) <i>etc</i>.
and is not relevant to the choice of reflections for refinement.
<i>R</i>-factors based on <i>F</i>^2^ are statistically about twice as large
as those based on <i>F</i>, and <i>R</i>- factors based on ALL data will be
even larger.
;
_reflns_number_total     2905
_reflns_number_gt     2687
_reflns_threshold_expression     I>2\s(I)
_refine_ls_structure_factor_coef     Fsqd
_refine_ls_matrix_type     full
_refine_ls_R_factor_all     0.0476
_refine_ls_R_factor_gt     0.0441
_refine_ls_wR_factor_gt     0.1094
_refine_ls_wR_factor_ref     0.1122
_refine_ls_goodness_of_fit_ref     1.077
_refine_ls_restrained_S_all     1.076
_refine_ls_number_reflns     2905
_refine_ls_number_parameters     172
_refine_ls_number_restraints     1
_refine_ls_hydrogen_treatment     constr
_refine_ls_weighting_scheme     calc
_refine_ls_weighting_details
         'calc w=1/[\s^2^(Fo^2^)+(0.0574P)^2^+5.2653P] where P=(Fo^2^+2Fc^2^)/3'
_atom_sites_solution_hydrogens     geom
_atom_sites_solution_primary     direct
_atom_sites_solution_secondary     difmap
_refine_ls_shift/su_max     0.001
_refine_ls_shift/su_mean     0.000
_refine_diff_density_max     0.801
_refine_diff_density_min     -0.953
_refine_ls_extinction_method     none
_refine_ls_extinction_coef     ?
_refine_ls_abs_structure_details     'Flack (1983), 1203 Friedel pairs'
_refine_ls_abs_structure_Flack     -0.02(4)
loop_
    _atom_type_symbol
    _atom_type_description
    _atom_type_scat_dispersion_real
    _atom_type_scat_dispersion_imag
    _atom_type_scat_source
    'C' 'C' 0.0033 0.0016
                         'International Tables Vol C Tables 4.2.6.8 and 6.1.1.4'
    'H' 'H' 0.0000 0.0000
                         'International Tables Vol C Tables 4.2.6.8 and 6.1.1.4'
    'Cl' 'Cl' 0.1484 0.1585
                         'International Tables Vol C Tables 4.2.6.8 and 6.1.1.4'
    'I' 'I' -0.4742 1.8119
                         'International Tables Vol C Tables 4.2.6.8 and 6.1.1.4'
_computing_data_collection     'CrysAlis PRO (Agilent, 2012)'
_computing_cell_refinement     'CrysAlis PRO (Agilent, 2012)'
_computing_data_reduction     'CrysAlis PRO (Agilent, 2012)'
_computing_structure_solution     'SIR92 (Altomare <i>et al.</i>, 1993)'
_computing_structure_refinement
                      'SHELXL97 (Sheldrick, 2008) within WinGX (Farrugia, 1999)'
_computing_molecular_graphics     'PLATON (Spek, 2009)'
_computing_publication_material     'PLATON (Spek, 2009)'
loop_
    _atom_site_type_symbol
    _atom_site_label
    _atom_site_fract_x
    _atom_site_fract_y
    _atom_site_fract_z
    _atom_site_U_iso_or_equiv
    _atom_site_thermal_displace_type
    _atom_site_calc_flag
    _atom_site_refinement_flags
    _atom_site_occupancy
    I I4A 0.95323(7) 0.01062(3) 1.18735(8) 0.0400(2) Uani . . 1.000
    I I4B 0.89471(7) 0.54100(3) 0.90275(11) 0.0422(2) Uani . . 1.000
    Cl Cl1 1.0549(2) 0.15878(11) 0.4415(3) 0.0316(7) Uani . . 1.000
    Cl Cl2 1.1944(2) 0.27227(12) 0.5751(3) 0.0359(7) Uani . . 1.000
    Cl Cl3 0.9773(3) 0.28835(12) 0.3400(3) 0.0366(7) Uani . . 1.000
    C C1 1.0324(8) 0.2408(4) 0.5112(12) 0.026(3) Uani . . 1.000
    C C1A 0.9376(8) 0.1901(4) 0.7842(11) 0.022(3) Uani . . 1.000
    C C1B 0.9112(8) 0.3126(4) 0.7238(11) 0.023(3) Uani . . 1.000
    C C2 0.9238(8) 0.2436(4) 0.6522(10) 0.020(3) Uani . . 1.000
    C C2A 0.8197(9) 0.1581(4) 0.8344(11) 0.024(2) Uani . . 1.000
    C C2B 0.9956(8) 0.3350(4) 0.8512(12) 0.027(3) Uani . . 1.000
    C C3A 0.8211(9) 0.1073(4) 0.9512(11) 0.027(3) Uani . . 1.000
    C C3B 0.9885(8) 0.3989(4) 0.9066(15) 0.031(3) Uani . . 1.000
    C C4A 0.9450(10) 0.0899(4) 1.0187(13) 0.030(3) Uani . . 1.000
    C C4B 0.8945(9) 0.4409(5) 0.8347(13) 0.029(3) Uani . . 1.000
    C C5A 1.0643(9) 0.1209(5) 0.9744(13) 0.032(3) Uani . . 1.000
    C C5B 0.8044(8) 0.4195(4) 0.7141(12) 0.029(3) Uani . . 1.000
    C C6A 1.0600(9) 0.1711(5) 0.8569(13) 0.029(3) Uani . . 1.000
    C C6B 0.8130(8) 0.3553(4) 0.6603(12) 0.027(3) Uani . . 1.000
    H H2 0.83640 0.23500 0.59740 0.0250 Uiso calc R 1.000
    H H2A 0.73680 0.17080 0.78850 0.0290 Uiso calc R 1.000
    H H2B 1.05770 0.30630 0.89950 0.0320 Uiso calc R 1.000
    H H3A 0.74120 0.08600 0.98230 0.0320 Uiso calc R 1.000
    H H3B 1.04570 0.41360 0.99090 0.0360 Uiso calc R 1.000
    H H5A 1.14670 0.10850 1.02230 0.0380 Uiso calc R 1.000
    H H5B 0.73940 0.44780 0.67010 0.0350 Uiso calc R 1.000
    H H6A 1.14030 0.19220 0.82650 0.0350 Uiso calc R 1.000
    H H6B 0.75230 0.34020 0.58020 0.0320 Uiso calc R 1.000
loop_
    _atom_site_aniso_label
    _atom_site_aniso_U_11
    _atom_site_aniso_U_22
    _atom_site_aniso_U_33
    _atom_site_aniso_U_12
    _atom_site_aniso_U_13
    _atom_site_aniso_U_23
    I4A 0.0686(4) 0.0249(3) 0.0266(3) 0.0085(3) 0.0032(3) 0.0055(3)
    I4B 0.0629(4) 0.0206(3) 0.0430(4) -0.0046(3) 0.0038(4) -0.0056(3)
    Cl1 0.0378(11) 0.0244(11) 0.0326(13) 0.0046(8) 0.0019(9) -0.0051(9)
    Cl2 0.0264(10) 0.0380(12) 0.0433(15) -0.0087(9) 0.0074(10) -0.0060(11)
    Cl3 0.0510(13) 0.0299(12) 0.0290(12) 0.0033(10) 0.0040(11) 0.0078(10)
    C1 0.025(4) 0.019(4) 0.034(5) -0.001(3) 0.003(4) -0.001(4)
    C1A 0.026(4) 0.020(4) 0.021(5) 0.000(3) -0.002(3) -0.002(3)
    C1B 0.019(3) 0.031(5) 0.018(5) -0.003(3) 0.004(3) 0.000(3)
    C2 0.018(4) 0.022(4) 0.021(5) -0.004(3) -0.007(3) 0.003(3)
    C2A 0.024(4) 0.022(4) 0.026(4) -0.001(3) -0.001(4) -0.001(3)
    C2B 0.020(4) 0.025(4) 0.035(5) 0.005(3) -0.008(4) 0.002(4)
    C3A 0.035(4) 0.021(4) 0.024(5) -0.007(3) 0.004(4) -0.003(3)
    C3B 0.027(4) 0.034(5) 0.031(5) -0.001(3) -0.003(4) -0.002(5)
    C4A 0.044(5) 0.020(4) 0.026(5) 0.003(4) 0.004(4) 0.006(4)
    C4B 0.035(5) 0.020(4) 0.031(5) -0.002(4) 0.012(4) 0.001(4)
    C5A 0.033(5) 0.032(5) 0.030(5) 0.005(4) -0.005(4) 0.002(4)
    C5B 0.032(4) 0.024(4) 0.030(6) 0.003(3) -0.001(4) 0.004(4)
    C6A 0.028(4) 0.024(4) 0.035(6) -0.003(4) 0.000(4) 0.003(4)
    C6B 0.025(4) 0.024(4) 0.031(6) -0.002(3) -0.001(4) -0.002(4)
_geom_special_details
;
Bond distances, angles <i>etc</i>. have been calculated using the rounded
fractional coordinates. All su's are estimated from the variances of the
(full) variance-covariance matrix. The cell e.s.d.'s are taken into account in
the estimation of distances, angles and torsion angles
;
loop_
    _geom_bond_atom_site_label_1
    _geom_bond_atom_site_label_2
    _geom_bond_site_symmetry_1
    _geom_bond_site_symmetry_2
    _geom_bond_distance
    _geom_bond_publ_flag
    I4A C4A . . 2.110(9) no
    I4B C4B . . 2.109(10) no
    Cl1 C1 . . 1.774(9) no
    Cl2 C1 . . 1.789(8) no
    Cl3 C1 . . 1.768(9) no
    C1 C2 . . 1.558(12) no
    C1A C2 . . 1.527(12) no
    C1A C2A . . 1.388(12) no
    C1A C6A . . 1.391(12) no
    C1B C2 . . 1.523(12) no
    C1B C2B . . 1.395(12) no
    C1B C6B . . 1.394(12) no
    C2A C3A . . 1.397(12) no
    C2B C3B . . 1.376(12) no
    C3A C4A . . 1.378(13) no
    C3B C4B . . 1.384(13) no
    C4A C5A . . 1.377(13) no
    C4B C5B . . 1.383(13) no
    C5A C6A . . 1.393(15) no
    C5B C6B . . 1.379(12) no
    C2 H2 . . 0.9800 no
    C2A H2A . . 0.9300 no
    C2B H2B . . 0.9300 no
    C3A H3A . . 0.9300 no
    C3B H3B . . 0.9300 no
    C5A H5A . . 0.9300 no
    C5B H5B . . 0.9300 no
    C6A H6A . . 0.9300 no
    C6B H6B . . 0.9300 no
loop_
    _geom_angle_atom_site_label_1
    _geom_angle_atom_site_label_2
    _geom_angle_atom_site_label_3
    _geom_angle_site_symmetry_1
    _geom_angle_site_symmetry_2
    _geom_angle_site_symmetry_3
    _geom_angle
    _geom_angle_publ_flag
    Cl1 C1 Cl2 . . . 108.5(4) no
    Cl1 C1 Cl3 . . . 107.8(5) no
    Cl1 C1 C2 . . . 110.5(6) no
    Cl2 C1 Cl3 . . . 107.5(5) no
    Cl2 C1 C2 . . . 112.7(6) no
    Cl3 C1 C2 . . . 109.8(5) no
    C2 C1A C2A . . . 117.6(7) no
    C2 C1A C6A . . . 124.6(8) no
    C2A C1A C6A . . . 117.8(8) no
    C2 C1B C2B . . . 122.1(7) no
    C2 C1B C6B . . . 119.5(7) no
    C2B C1B C6B . . . 118.4(8) no
    C1 C2 C1A . . . 114.8(7) no
    C1 C2 C1B . . . 111.4(7) no
    C1A C2 C1B . . . 113.6(7) no
    C1A C2A C3A . . . 122.3(8) no
    C1B C2B C3B . . . 121.1(8) no
    C2A C3A C4A . . . 117.7(8) no
    C2B C3B C4B . . . 118.8(9) no
    I4A C4A C3A . . . 118.9(7) no
    I4A C4A C5A . . . 119.0(7) no
    C3A C4A C5A . . . 122.0(9) no
    I4B C4B C3B . . . 119.1(7) no
    I4B C4B C5B . . . 119.1(7) no
    C3B C4B C5B . . . 121.7(9) no
    C4A C5A C6A . . . 119.1(9) no
    C4B C5B C6B . . . 118.7(8) no
    C1A C6A C5A . . . 121.1(8) no
    C1B C6B C5B . . . 121.2(8) no
    C1 C2 H2 . . . 105.00 no
    C1A C2 H2 . . . 105.00 no
    C1B C2 H2 . . . 105.00 no
    C1A C2A H2A . . . 119.00 no
    C3A C2A H2A . . . 119.00 no
    C1B C2B H2B . . . 119.00 no
    C3B C2B H2B . . . 119.00 no
    C2A C3A H3A . . . 121.00 no
    C4A C3A H3A . . . 121.00 no
    C2B C3B H3B . . . 121.00 no
    C4B C3B H3B . . . 121.00 no
    C4A C5A H5A . . . 120.00 no
    C6A C5A H5A . . . 120.00 no
    C4B C5B H5B . . . 121.00 no
    C6B C5B H5B . . . 121.00 no
    C1A C6A H6A . . . 120.00 no
    C5A C6A H6A . . . 119.00 no
    C1B C6B H6B . . . 119.00 no
    C5B C6B H6B . . . 119.00 no
loop_
    _geom_torsion_atom_site_label_1
    _geom_torsion_atom_site_label_2
    _geom_torsion_atom_site_label_3
    _geom_torsion_atom_site_label_4
    _geom_torsion_site_symmetry_1
    _geom_torsion_site_symmetry_2
    _geom_torsion_site_symmetry_3
    _geom_torsion_site_symmetry_4
    _geom_torsion
    _geom_torsion_publ_flag
    Cl1 C1 C2 C1A . . . . 44.3(8) no
    Cl1 C1 C2 C1B . . . . 175.3(6) no
    Cl2 C1 C2 C1A . . . . -77.2(8) no
    Cl2 C1 C2 C1B . . . . 53.8(8) no
    Cl3 C1 C2 C1A . . . . 163.1(6) no
    Cl3 C1 C2 C1B . . . . -65.9(8) no
    C2A C1A C2 C1 . . . . -135.2(8) no
    C2A C1A C2 C1B . . . . 94.9(9) no
    C6A C1A C2 C1 . . . . 44.5(12) no
    C6A C1A C2 C1B . . . . -85.4(10) no
    C2 C1A C2A C3A . . . . 178.4(8) no
    C6A C1A C2A C3A . . . . -1.4(13) no
    C2 C1A C6A C5A . . . . -178.8(9) no
    C2A C1A C6A C5A . . . . 1.0(14) no
    C2B C1B C2 C1 . . . . -86.2(10) no
    C2B C1B C2 C1A . . . . 45.5(11) no
    C6B C1B C2 C1 . . . . 93.5(9) no
    C6B C1B C2 C1A . . . . -134.9(8) no
    C2 C1B C2B C3B . . . . 175.7(8) no
    C6B C1B C2B C3B . . . . -4.0(13) no
    C2 C1B C6B C5B . . . . -175.6(8) no
    C2B C1B C6B C5B . . . . 4.0(13) no
    C1A C2A C3A C4A . . . . 0.9(13) no
    C1B C2B C3B C4B . . . . 0.7(14) no
    C2A C3A C4A I4A . . . . -177.3(6) no
    C2A C3A C4A C5A . . . . 0.1(14) no
    C2B C3B C4B I4B . . . . -174.4(7) no
    C2B C3B C4B C5B . . . . 2.7(15) no
    I4A C4A C5A C6A . . . . 176.9(7) no
    C3A C4A C5A C6A . . . . -0.5(15) no
    I4B C4B C5B C6B . . . . 174.5(7) no
    C3B C4B C5B C6B . . . . -2.7(14) no
    C4A C5A C6A C1A . . . . -0.1(15) no
    C4B C5B C6B C1B . . . . -0.8(13) no
loop_
    _geom_hbond_atom_site_label_D
    _geom_hbond_atom_site_label_H
    _geom_hbond_atom_site_label_A
    _geom_hbond_site_symmetry_A
    _geom_hbond_distance_DH
    _geom_hbond_distance_HA
    _geom_hbond_distance_DA
    _geom_hbond_angle_DHA
    _geom_hbond_publ_flag
    C6A H6A Cl2 . 0.93 2.65 3.335(10) 131 no
_iucr_refine_instructions_details
;
TITL gs12gs2_IDDT in Pca2(1)
CELL  0.71073   9.8117  20.3445   8.0486   90.000   90.000   90.000
ZERR     4.00   0.0003   0.0004   0.0002    0.000    0.000    0.000
LATT  -1
SYMM  - X, - Y, 1/2 + Z
SYMM  1/2 - X,   Y, 1/2 + Z
SYMM  1/2 + X, - Y,   Z
SFAC  C    H    CL   I
UNIT  56   36   12   8
MERG   2
OMIT  -4 52
FMAP   2
PLAN   10
ACTA
L.S.   8
WGHT    0.057400    5.265300
FVAR       2.82540
I4B   4    0.894707    0.540998    0.902746    11.00000    0.06289    0.02060 =
         0.04298   -0.00556    0.00381   -0.00460
I4A   4    0.953229    0.010622    1.187350    11.00000    0.06861    0.02490 =
         0.02662    0.00553    0.00316    0.00845
CL1   3    1.054914    0.158782    0.441540    11.00000    0.03779    0.02445 =
         0.03262   -0.00505    0.00186    0.00460
CL3   3    0.977292    0.288350    0.339972    11.00000    0.05098    0.02992 =
         0.02903    0.00783    0.00404    0.00330
CL2   3    1.194385    0.272272    0.575113    11.00000    0.02639    0.03800 =
         0.04334   -0.00601    0.00744   -0.00866
C1A   1    0.937561    0.190149    0.784193    11.00000    0.02645    0.01956 =
         0.02105   -0.00194   -0.00167   -0.00014
C2    1    0.923765    0.243624    0.652215    11.00000    0.01843    0.02241 =
         0.02083    0.00265   -0.00693   -0.00363
AFIX  13
H2    2    0.836382    0.235042    0.597375    11.00000   -1.20000
AFIX   0
C2B   1    0.995593    0.335024    0.851175    11.00000    0.02039    0.02515 =
         0.03455    0.00216   -0.00768    0.00541
AFIX  43
H2B   2    1.057748    0.306292    0.899502    11.00000   -1.20000
AFIX   0
C2A   1    0.819708    0.158054    0.834368    11.00000    0.02446    0.02174 =
         0.02636   -0.00104   -0.00073   -0.00096
AFIX  43
H2A   2    0.736812    0.170807    0.788539    11.00000   -1.20000
AFIX   0
C1B   1    0.911225    0.312633    0.723785    11.00000    0.01896    0.03073 =
         0.01836   -0.00049    0.00450   -0.00314
C1    1    1.032444    0.240761    0.511216    11.00000    0.02451    0.01863 =
         0.03418   -0.00056    0.00291   -0.00061
C6B   1    0.813036    0.355321    0.660271    11.00000    0.02474    0.02410 =
         0.03077   -0.00157   -0.00112   -0.00158
AFIX  43
H6B   2    0.752289    0.340230    0.580193    11.00000   -1.20000
AFIX   0
C5A   1    1.064314    0.120931    0.974373    11.00000    0.03251    0.03191 =
         0.02995    0.00160   -0.00532    0.00471
AFIX  43
H5A   2    1.146654    0.108534    1.022268    11.00000   -1.20000
AFIX   0
C3A   1    0.821120    0.107317    0.951160    11.00000    0.03510    0.02125 =
         0.02439   -0.00331    0.00389   -0.00733
AFIX  43
H3A   2    0.741240    0.086005    0.982253    11.00000   -1.20000
AFIX   0
C5B   1    0.804439    0.419460    0.714065    11.00000    0.03231    0.02375 =
         0.03036    0.00407   -0.00127    0.00255
AFIX  43
H5B   2    0.739361    0.447791    0.670144    11.00000   -1.20000
AFIX   0
C3B   1    0.988451    0.398930    0.906621    11.00000    0.02658    0.03360 =
         0.03081   -0.00246   -0.00345   -0.00098
AFIX  43
H3B   2    1.045720    0.413623    0.990871    11.00000   -1.20000
AFIX   0
C6A   1    1.059988    0.171055    0.856919    11.00000    0.02780    0.02362 =
         0.03534    0.00348    0.00036   -0.00313
AFIX  43
H6A   2    1.140275    0.192159    0.826489    11.00000   -1.20000
AFIX   0
C4B   1    0.894477    0.440914    0.834684    11.00000    0.03549    0.02041 =
         0.03142    0.00076    0.01250   -0.00190
C4A   1    0.944978    0.089928    1.018731    11.00000    0.04384    0.02049 =
         0.02589    0.00604    0.00361    0.00264
HKLF    4
REM  gs12gs2 in Pca2(1)
REM R1 =  0.0441 for   2687 Fo > 4sig(Fo)  and  0.0476 for all   2905 data
REM    172 parameters refined using      1 restraints
END
WGHT      0.0583      4.2961
REM Highest difference peak  0.801,  deepest hole -0.953,  1-sigma level  0.123
Q1    1   0.9569  0.0481  1.1864  11.00000  0.05    0.80
Q2    1   1.0457  0.0217  1.1876  11.00000  0.05    0.75
Q3    1   0.8981  0.5754  0.9006  11.00000  0.05    0.72
Q4    1   1.0134  0.5582  0.9076  11.00000  0.05    0.71
Q5    1   1.0393  0.0122  1.3185  11.00000  0.05    0.66
Q6    1   0.8406 -0.0147  1.1842  11.00000  0.05    0.65
Q7    1   0.7897  0.5296  0.8983  11.00000  0.05    0.60
Q8    1   1.0298  0.0105  1.0579  11.00000  0.05    0.60
Q9    1   0.8688  0.0068  1.0549  11.00000  0.05    0.60
Q10   1   0.8695  0.0073  1.3192  11.00000  0.05    0.58
;
