# Supplementary material for: 1,1,1-Trichloro-2,2-bis­(4-iodo­phen­yl)ethane
Source: Acta Crystallogr Sect E Struct Rep Online. 2012 Jul 21;68(Pt 8):o2504. doi: 10.1107/S1600536812032254 (PMC3414957; doi:10.1107/S1600536812032254)
Supplement: Supplementary file 2 [file e-68-o2504-Isup2.hkl]

#
# h,k,l, Fc-squared, Fo-squared, sigma(Fo-squared) and status flag
#
data_I
_shelx_title ' gs12gs2 in Pca2(1)'
_shelx_refln_list_code          4
_shelx_F_calc_maximum      320.66
_exptl_crystal_F_000      1000.00
_reflns_d_resolution_high  0.8107
 
loop_
 _symmetry_equiv_pos_as_xyz
 'x, y, z'
 '-x, -y, z+1/2'
 '-x+1/2, y, z+1/2'
 'x+1/2, -y, z'
 
_cell_length_a     9.8117
_cell_length_b    20.3445
_cell_length_c     8.0486
_cell_angle_alpha  90.000
_cell_angle_beta   90.000
_cell_angle_gamma  90.000
 
_shelx_F_squared_multiplier     1.000
 
loop_
 _refln_index_h
 _refln_index_k
 _refln_index_l
 _refln_F_squared_calc
 _refln_F_squared_meas
 _refln_F_squared_sigma
 _refln_observed_status
   2   0  -9        5.45      -24.33     40.25 o
   4   0  -9       25.83       48.97     43.93 o
   1   1  -9      307.77      388.79     47.22 o
   2   1  -9     3142.32     3942.27    202.52 o
   3   1  -9      332.26      354.30     74.99 o
   4   1  -9     1982.67     2526.68    152.15 o
   5   1  -9      306.95      386.75     66.06 o
   1   2  -9      305.99      413.36     48.96 o
   2   2  -9       33.64       58.06     31.97 o
   3   2  -9       68.28       81.10     36.81 o
   4   2  -9     1405.00     1853.15    129.89 o
   5   2  -9      740.81      887.12     93.51 o
   1   3  -9     1208.41     1431.41    104.67 o
   2   3  -9     2541.09     3060.42    148.51 o
   3   3  -9      157.89      186.92     48.15 o
   4   3  -9     2205.55     2607.70    155.68 o
   1   4  -9      277.19      346.22     54.08 o
   2   4  -9      445.90      420.88     58.55 o
   3   4  -9      401.94      526.29     72.19 o
   4   4  -9      773.77      832.28     89.28 o
   1   5  -9     1434.37     1588.48    108.61 o
   2   5  -9      870.52     1035.24     89.00 o
   3   5  -9       59.63      108.41     60.08 o
   4   5  -9     2264.97     2759.76    224.18 o
   1   6  -9       55.94      140.55     41.88 o
   2   6  -9      577.84      838.23    126.00 o
   3   6  -9      958.80     1340.86    152.43 o
   4   6  -9     2019.24     2471.96    211.93 o
   1   7  -9     2112.25     2572.85    273.26 o
   2   7  -9      753.35      954.85     85.44 o
   3   7  -9      121.08      225.14     76.20 o
   1   8  -9      936.25     1152.23     93.97 o
   2   8  -9     1325.06     1474.28    107.13 o
   3   8  -9      534.20      463.32     98.04 o
   1   9  -9     2826.98     3498.31    210.63 o
   2   9  -9       89.54       35.46     42.39 o
   1  10  -9      945.56     1217.51     98.92 o
   0   0  -8     6984.58     8284.04    370.37 o
   2   0  -8     2010.74     2708.98    200.51 o
   4   0  -8     2413.46     3014.95    219.12 o
   6   0  -8      904.89     1154.27    138.98 o
   0   1  -8     7867.73     9571.71    287.39 o
   1   1  -8       27.57       34.39     24.65 o
   2   1  -8     3188.25     3805.46    189.79 o
   3   1  -8       89.84       88.60     37.71 o
   4   1  -8     1067.56     1457.36    106.95 o
   5   1  -8       45.00       87.18     35.97 o
   6   1  -8      202.79      266.41     54.03 o
   7   1  -8       37.15       16.74     30.27 o
   0   2  -8     5683.22     6908.30    305.86 o
   1   2  -8      245.32      240.88     37.64 o
   2   2  -8     3240.05     3956.16    158.82 o
   3   2  -8     1655.53     1941.64    120.51 o
   4   2  -8      754.87     1039.72     89.75 o
   5   2  -8      265.15      378.80     63.27 o
   6   2  -8      114.65      139.92    105.96 o
   7   2  -8      210.44      305.82     57.13 o
   0   3  -8     4792.64     5650.08    287.48 o
   1   3  -8     1292.16     1386.17     91.75 o
   2   3  -8     1911.39     2355.93    103.89 o
   3   3  -8      262.23      355.96     42.22 o
   4   3  -8      297.78      324.66     55.99 o
   5   3  -8      214.84      264.38     54.31 o
   6   3  -8       97.94       46.13     35.79 o
   7   3  -8      427.06      542.78     72.99 o
   0   4  -8     3605.27     3824.96    227.94 o
   1   4  -8      752.08     1027.03     80.11 o
   2   4  -8     1666.97     2121.01     98.20 o
   3   4  -8      280.72      382.91     44.54 o
   4   4  -8     1159.47     1418.74    124.63 o
   5   4  -8      860.60     1141.96    193.48 o
   6   4  -8      526.87      738.26     80.92 o
   0   5  -8     3695.68     4248.15    242.67 o
   1   5  -8      717.61      878.67     74.49 o
   2   5  -8     3278.93     4005.11    167.32 o
   3   5  -8     3271.40     3958.20    166.62 o
   4   5  -8      655.92      845.30    117.78 o
   5   5  -8      556.12      856.60     86.21 o
   6   5  -8      294.01      331.51     58.15 o
   0   6  -8     4477.33     5314.46    278.54 o
   1   6  -8     1040.24     1162.82     86.83 o
   2   6  -8     3784.93     4475.22    257.42 o
   3   6  -8     2087.49     2522.36    207.64 o
   4   6  -8      296.00      326.73     79.79 o
   5   6  -8      451.05      463.46     91.47 o
   6   6  -8      237.00      256.42     52.46 o
   0   7  -8     6305.53     7080.03    333.60 o
   1   7  -8     1184.59     1352.12     93.11 o
   2   7  -8     2203.02     2508.58    128.96 o
   3   7  -8     1864.13     2197.32    185.19 o
   4   7  -8      758.11      890.12    122.47 o
   5   7  -8       46.71       63.97     48.23 o
   6   7  -8       71.68      103.99     63.16 o
   0   8  -8     3522.31     3944.18    235.83 o
   1   8  -8      471.04      557.30     61.29 o
   2   8  -8     1274.54     1429.84    160.53 o
   3   8  -8      722.50      811.79    117.92 o
   4   8  -8      265.12      378.99     85.54 o
   5   8  -8      420.45      451.00     98.08 o
   6   8  -8       54.34      203.16     73.12 o
   0   9  -8     2242.31     2436.88    182.19 o
   1   9  -8      138.95      124.57     37.57 o
   2   9  -8      753.58      807.88    128.48 o
   3   9  -8     1018.96     1244.64    143.39 o
   4   9  -8      249.67      260.88     75.94 o
   5   9  -8      302.13      383.80     91.13 o
   0  10  -8     2816.64     3067.62    208.77 o
   1  10  -8      355.32      327.17     50.59 o
   2  10  -8      853.03      896.30     89.44 o
   3  10  -8      802.23     1017.22    129.92 o
   4  10  -8      455.23      620.87    108.77 o
   5  10  -8      575.05      620.15    111.05 o
   0  11  -8     3459.16     3724.78    238.03 o
   1  11  -8      233.68      330.32     53.24 o
   2  11  -8      821.48     1016.15     84.44 o
   3  11  -8     1231.48     1706.67    170.89 o
   4  11  -8     1285.74     1696.37    177.56 o
   0  12  -8     2451.35     3068.99    215.82 o
   1  12  -8      215.26      217.50     45.83 o
   2  12  -8     1017.39     1015.81    132.77 o
   3  12  -8     1392.22     1651.43    171.36 o
   4  12  -8     1015.33      819.97    130.05 o
   0  13  -8     2501.59     3125.50    223.21 o
   1  13  -8       62.16       90.15     37.03 o
   2  13  -8     1155.76     1335.85    152.05 o
   3  13  -8      396.61      459.03     98.75 o
   0  14  -8     3337.41     4032.79    260.86 o
   1  14  -8      571.35      661.34     73.09 o
   2  14  -8      974.03      971.02    132.71 o
   2   0  -7    10771.19    12373.82    323.56 o
   4   0  -7    10010.10    11496.60    457.64 o
   6   0  -7     1787.63     1921.69    168.29 o
   8   0  -7      161.15      202.09     68.81 o
   1   1  -7      141.76      224.29     26.49 o
   2   1  -7      173.43      273.30     36.18 o
   3   1  -7     1426.55     1520.33     98.64 o
   4   1  -7     1509.32     1790.64    110.05 o
   5   1  -7      232.94      339.87     49.71 o
   6   1  -7     4071.40     4655.01    259.53 o
   7   1  -7      303.09      281.99    139.65 o
   8   1  -7      978.60     1198.74     98.68 o
   1   2  -7      874.96     1133.45     76.75 o
   2   2  -7     7114.40     8127.50    199.99 o
   3   2  -7      350.15      442.26     45.14 o
   4   2  -7     4767.73     5418.00    201.96 o
   5   2  -7      753.15      845.44    112.31 o
   6   2  -7      608.89      672.94     72.66 o
   7   2  -7       46.00       11.43     27.52 o
   8   2  -7       29.66       31.78     33.42 o
   1   3  -7     1298.61     1478.92     73.66 o
   2   3  -7      376.84      371.58     39.72 o
   3   3  -7     1094.98     1391.42    107.86 o
   4   3  -7     2754.75     2938.05    143.32 o
   5   3  -7      949.67     1072.30     88.52 o
   6   3  -7     4240.47     4752.46    196.57 o
   7   3  -7        2.64       80.96     36.85 o
   8   3  -7     1463.52     1763.10    128.97 o
   1   4  -7     5453.55     6378.72    169.79 o
   2   4  -7     5768.32     6519.50    173.18 o
   3   4  -7      120.06      147.02     28.01 o
   4   4  -7     3421.99     3862.12    168.17 o
   5   4  -7      916.34     1047.56     87.23 o
   6   4  -7     1198.81     1417.48    144.06 o
   7   4  -7       12.57       20.24     33.19 o
   8   4  -7      340.74      419.41     62.44 o
   1   5  -7      910.14     1079.42     76.09 o
   2   5  -7      220.57      270.32     41.23 o
   3   5  -7     2599.23     2838.37    107.80 o
   4   5  -7     1956.28     2308.23    224.94 o
   5   5  -7     2996.76     3501.88    163.54 o
   6   5  -7     1270.27     1443.29    106.53 o
   7   5  -7        4.25       24.22     31.28 o
   8   5  -7      339.39      423.77     64.25 o
   1   6  -7     4680.83     5364.28    185.34 o
   2   6  -7     1207.13     1320.76     84.41 o
   3   6  -7      479.75      618.78     58.28 o
   4   6  -7     2961.85     3413.70    159.37 o
   5   6  -7     1834.55     1977.68    239.56 o
   6   6  -7      919.58     1061.22     92.95 o
   7   6  -7      462.76      489.36     64.86 o
   8   6  -7      184.57      207.58     48.29 o
   1   7  -7      498.34      586.82     58.77 o
   2   7  -7     2207.40     2419.29    117.13 o
   3   7  -7     1400.35     1661.26     96.02 o
   4   7  -7     2973.75     3403.09    225.40 o
   5   7  -7     1626.42     2111.49    179.34 o
   6   7  -7     1644.10     1864.95    173.22 o
   7   7  -7      121.56      206.52     71.99 o
   1   8  -7     8801.10    10509.07    322.82 o
   2   8  -7      184.23      225.99     40.89 o
   3   8  -7     1161.77     1611.55     94.46 o
   4   8  -7     1539.59     1799.68    161.99 o
   5   8  -7      495.59      549.23     96.48 o
   6   8  -7     1605.35     1908.04    177.79 o
   7   8  -7      394.37      393.46     89.13 o
   1   9  -7       61.71       64.22     37.08 o
   2   9  -7     4107.47     4651.10    173.73 o
   3   9  -7      759.52      884.48     70.28 o
   4   9  -7     3053.53     3630.59    238.49 o
   5   9  -7      681.75      704.83    110.00 o
   6   9  -7      617.36      481.05     95.36 o
   7   9  -7       28.62       35.17     44.32 o
   1  10  -7     2231.68     2508.88    124.05 o
   2  10  -7      176.17      227.44     40.33 o
   3  10  -7       19.53      -10.58     35.31 o
   4  10  -7     1207.76     1226.21    139.76 o
   5  10  -7      249.95      250.81     75.43 o
   6  10  -7     3279.92     3524.92    251.71 o
   7  10  -7      265.20      330.33     84.21 o
   1  11  -7     2530.90     2961.26    137.41 o
   2  11  -7     5494.59     5970.32    207.37 o
   3  11  -7     1765.50     2121.47    179.86 o
   4  11  -7     3259.54     3347.25    235.90 o
   5  11  -7      889.73     1252.47    149.70 o
   6  11  -7      284.62      380.29     91.69 o
   1  12  -7     1688.26     1927.66    111.76 o
   2  12  -7      931.15     1049.47    134.42 o
   3  12  -7      979.09     1245.54    138.15 o
   4  12  -7      144.00      173.04     69.92 o
   5  12  -7      171.44      219.83     68.52 o
   6  12  -7     1158.90     1541.03    171.42 o
   1  13  -7     1871.29     2054.34    118.84 o
   2  13  -7     3335.61     3665.91    203.08 o
   3  13  -7      158.12      118.86     59.68 o
   4  13  -7     1828.03     2340.70    205.16 o
   5  13  -7      106.78      191.18     74.28 o
   1  14  -7      946.84     1229.24    137.65 o
   2  14  -7      364.99      401.62     71.23 o
   3  14  -7     1640.36     1935.35    183.73 o
   4  14  -7      137.88       97.19     56.02 o
   5  14  -7      729.38      952.46    139.83 o
   1  15  -7     6486.16     7436.93    255.86 o
   2  15  -7     2703.32     3186.25    237.09 o
   3  15  -7      915.06     1070.66    140.36 o
   4  15  -7     1107.75     1104.79    146.89 o
   1  16  -7      199.00      250.36     50.00 o
   2  16  -7      387.14      297.61     81.04 o
   3  16  -7     1027.62     1226.14    153.43 o
   1  17  -7     4210.73     4948.68    474.17 o
   2  17  -7      925.64     1267.65    155.52 o
   0   0  -6    12530.43    15137.06    501.48 o
   2   0  -6     8315.60     9501.38    253.20 o
   4   0  -6     5215.53     5740.84    275.55 o
   6   0  -6      539.31      591.37     84.23 o
   8   0  -6      382.29      358.57     77.92 o
   0   1  -6    18199.85    20317.82    446.18 o
   1   1  -6     1931.70     2135.42     70.63 o
   2   1  -6     5589.25     6278.26    157.18 o
   3   1  -6      429.15      500.24     54.81 o
   4   1  -6     2731.53     2750.25    160.05 o
   5   1  -6      449.23      442.32     53.07 o
   6   1  -6     1269.18     1373.20     93.21 o
   7   1  -6      346.59      386.36     54.74 o
   8   1  -6      319.19      350.53     53.09 o
   9   1  -6      142.50       99.22     37.53 o
   0   2  -6    10154.21    10999.52    280.79 o
   1   2  -6      651.49      709.99     40.74 o
   2   2  -6     3743.59     4177.36    122.34 o
   3   2  -6     1394.41     1546.35     70.82 o
   4   2  -6     1754.18     1978.12    107.09 o
   5   2  -6      373.33      324.55     48.96 o
   6   2  -6      819.69      914.61     76.39 o
   7   2  -6      289.75      416.22     56.91 o
   8   2  -6     1841.01     1908.07    116.43 o
   9   2  -6       44.83       38.92     52.23 o
   0   3  -6    22396.58    24356.36    518.65 o
   1   3  -6      300.75      354.97     35.19 o
   2   3  -6    12893.00    14465.97    282.97 o
   3   3  -6     2634.73     2827.40    120.41 o
   4   3  -6     2134.95     2376.49    118.12 o
   5   3  -6      714.95      753.31     68.56 o
   6   3  -6      476.90      557.37     62.80 o
   7   3  -6     1791.74     1934.27    115.24 o
   8   3  -6      909.07      988.51     84.87 o
   9   3  -6       16.04       28.93     26.52 o
   0   4  -6    11325.54    12790.78    441.18 o
   1   4  -6     1009.76     1090.53     58.65 o
   2   4  -6     9737.28    11009.35    231.13 o
   3   4  -6     4193.02     4772.63    133.81 o
   4   4  -6     2669.66     3131.10    104.81 o
   5   4  -6      647.60      839.22     72.03 o
   6   4  -6       85.44       46.70     53.92 o
   7   4  -6     2723.53     2848.65    142.17 o
   8   4  -6      444.84      538.67     98.08 o
   9   4  -6      201.45      122.79     31.93 o
   0   5  -6     6049.64     6296.57    268.48 o
   1   5  -6     3413.15     3399.02    129.99 o
   2   5  -6     1009.00     1121.68     59.35 o
   3   5  -6     5321.15     6033.54    154.92 o
   4   5  -6      820.40      906.18     53.98 o
   5   5  -6      140.79      209.29     40.22 o
   6   5  -6      575.15      597.61     87.79 o
   7   5  -6     1186.92     1405.95     99.71 o
   8   5  -6      808.60      918.86     71.54 o
   9   5  -6      164.39      192.41     39.01 o
   0   6  -6     4282.10     4966.83    232.56 o
   1   6  -6     3214.76     3717.75    137.34 o
   2   6  -6     1554.01     1653.89     87.16 o
   3   6  -6     2563.39     2867.62    117.44 o
   4   6  -6      697.94      786.45     55.19 o
   5   6  -6      180.53      122.50     62.16 o
   6   6  -6      350.44      293.78     48.11 o
   7   6  -6      492.65      560.92     65.13 o
   8   6  -6      253.86      264.66     43.08 o
   9   6  -6       18.95        8.40     34.44 o
   0   7  -6     6202.37     6643.92    282.44 o
   1   7  -6     1670.27     1838.99     92.84 o
   2   7  -6     4787.10     5331.74    186.52 o
   3   7  -6     5234.21     5621.62    178.09 o
   4   7  -6      757.82      912.03     63.50 o
   5   7  -6      801.14      698.80     98.74 o
   6   7  -6        9.97       31.68     42.11 o
   7   7  -6     1238.62     1297.99    101.21 o
   8   7  -6       73.17       92.97     51.90 o
   9   7  -6      120.01      133.23     45.17 o
   0   8  -6     6009.38     6290.43    276.19 o
   1   8  -6     1343.69     1563.02     87.06 o
   2   8  -6     3712.82     3884.69    143.63 o
   3   8  -6     3423.72     3906.52    143.55 o
   4   8  -6     1012.38     1125.70    120.23 o
   5   8  -6     1717.94     1749.25    152.35 o
   6   8  -6      856.35      767.86    107.96 o
   7   8  -6     3428.85     3774.80    177.34 o
   8   8  -6      441.10      377.96     62.29 o
   0   9  -6     6602.02     7457.27    311.34 o
   1   9  -6     2428.12     2668.93    117.72 o
   2   9  -6     3484.65     4006.84    189.72 o
   3   9  -6     2707.35     2977.74    123.80 o
   4   9  -6     1362.66     1560.71    144.08 o
   5   9  -6     1019.69     1179.98    129.28 o
   6   9  -6      614.87      688.56    104.51 o
   7   9  -6      732.30      760.22     80.11 o
   8   9  -6      982.70     1079.58     98.63 o
   0  10  -6     9515.61    10353.13    395.41 o
   1  10  -6     1977.88     2301.87    134.10 o
   2  10  -6     4953.30     5321.08    179.73 o
   3  10  -6     1183.90     1395.71     83.35 o
   4  10  -6     1565.20     1849.34    160.23 o
   5  10  -6      524.53      483.74     85.45 o
   6  10  -6      692.57      825.70    114.70 o
   7  10  -6      109.74      110.74     54.02 o
   8  10  -6      472.38      500.47     97.62 o
   0  11  -6     4452.87     4678.09    241.10 o
   1  11  -6       56.77       79.14     29.03 o
   2  11  -6     2774.51     3010.74    130.39 o
   3  11  -6     1165.05     1233.27     79.43 o
   4  11  -6     2371.97     2613.06    194.72 o
   5  11  -6      933.66     1043.40    127.41 o
   6  11  -6      373.53      416.19     90.89 o
   7  11  -6      162.01      142.22     66.16 o
   8  11  -6      185.17      177.96     64.12 o
   0  12  -6     6699.86     7214.01    322.21 o
   1  12  -6      520.80      557.82     56.54 o
   2  12  -6      901.72     1058.33     75.90 o
   3  12  -6      341.55      295.67     41.79 o
   4  12  -6     2303.33     2666.90    203.59 o
   5  12  -6      871.47      931.62    122.33 o
   6  12  -6      954.20     1161.35    138.44 o
   7  12  -6      585.92      629.48    106.28 o
   0  13  -6     2811.20     3040.45    196.42 o
   1  13  -6      358.35      328.67     59.82 o
   2  13  -6      772.65      771.95     67.18 o
   3  13  -6     1216.55     1335.36    143.20 o
   4  13  -6     2055.88     2385.61    196.75 o
   5  13  -6      975.83     1142.33    139.56 o
   6  13  -6      694.81      720.14    115.90 o
   7  13  -6      195.42      224.45     78.44 o
   0  14  -6     8280.21     8550.18    373.87 o
   1  14  -6      490.10      446.38     55.03 o
   2  14  -6     2212.60     2307.81    177.29 o
   3  14  -6     3733.53     3943.39    257.75 o
   4  14  -6      699.84      737.86    113.25 o
   5  14  -6     2505.01     2750.07    222.45 o
   6  14  -6      411.21      601.71    112.84 o
   0  15  -6     2494.89     2572.52    189.17 o
   1  15  -6     1001.82     1105.67     85.71 o
   2  15  -6      414.57      454.20     55.17 o
   3  15  -6     2661.91     3401.58    241.23 o
   4  15  -6      691.13      582.01    106.97 o
   5  15  -6     2552.35     2919.08    236.76 o
   6  15  -6       44.16       11.65     51.65 o
   0  16  -6     3023.21     3259.94    220.97 o
   1  16  -6     1363.87     1445.24    101.33 o
   2  16  -6      627.31      658.35    119.21 o
   3  16  -6     1864.77     2157.15    194.50 o
   4  16  -6      419.47      571.44    110.09 o
   5  16  -6     1034.04      981.63    141.25 o
   0  17  -6      925.64     1136.06    131.04 o
   1  17  -6     1545.01     1646.23    111.29 o
   2  17  -6      505.43      485.38    100.25 o
   3  17  -6     1129.04     1298.72    160.10 o
   4  17  -6      685.78      614.26    110.58 o
   5  17  -6      385.79      422.51    100.58 o
   0  18  -6      374.65      464.32     89.01 o
   1  18  -6      765.96      677.83     73.21 o
   2  18  -6      526.00      509.67     99.61 o
   3  18  -6     2909.60     3496.03    264.76 o
   4  18  -6        8.66       52.09     55.17 o
   0  19  -6      368.16      373.84     91.05 o
   1  19  -6      434.31      439.55     62.98 o
   2  19  -6      139.28      119.20     53.59 o
   3  19  -6     1715.27     1974.42    199.58 o
   2   0  -5     4300.45     4612.09    230.06 o
   4   0  -5     9828.11    10774.65    394.72 o
   6   0  -5     7054.72     7419.01    318.52 o
   8   0  -5     4167.42     4539.72    187.65 o
  10   0  -5       83.37       78.76     92.06 o
   1   1  -5      712.82      784.65     41.18 o
   2   1  -5    24283.98    26452.94    439.33 o
   3   1  -5      758.74      832.51     61.41 o
   4   1  -5    11401.79    12343.10    306.97 o
   5   1  -5      901.09      873.34     66.56 o
   6   1  -5     1378.25     1491.09     89.25 o
   7   1  -5      450.48      503.04     64.99 o
   8   1  -5      151.35      165.45     30.18 o
   9   1  -5      126.41      127.62     29.26 o
  10   1  -5       80.84       85.76     27.01 o
   1   2  -5      941.22      980.52     42.73 o
   2   2  -5      961.82     1067.51     78.08 o
   3   2  -5     1702.87     1779.09     67.95 o
   4   2  -5      909.05      901.48     66.26 o
   5   2  -5     1473.79     1624.51     90.73 o
   6   2  -5     9347.60    10361.60    235.93 o
   7   2  -5      179.44      146.57     29.01 o
   8   2  -5     1676.30     1852.21    121.56 o
   9   2  -5      637.63      681.50     51.39 o
  10   2  -5      136.88      118.09     35.07 o
   1   3  -5     8182.66     9074.24    188.23 o
   2   3  -5    10312.05    10957.75    216.76 o
   3   3  -5      197.78      259.72     28.24 o
   4   3  -5    10434.52    11360.29    289.95 o
   5   3  -5     4339.64     4564.25    225.33 o
   6   3  -5      276.21      289.08     36.65 o
   7   3  -5        2.29       21.85     23.83 o
   8   3  -5      100.81      106.15     27.99 o
   9   3  -5       78.30       79.69     27.65 o
  10   3  -5      200.86      182.52     58.07 o
   1   4  -5     6483.31     6864.35    155.18 o
   2   4  -5      103.30      102.00     20.68 o
   3   4  -5     1504.93     1641.08     65.55 o
   4   4  -5     5349.63     5919.16    189.75 o
   5   4  -5     5557.81     5874.20    158.99 o
   6   4  -5     4533.09     4819.22    145.09 o
   7   4  -5      264.23      315.48     39.02 o
   8   4  -5     2128.45     2311.47    103.61 o
   9   4  -5      670.07      716.48     61.04 o
  10   4  -5       88.72       45.95     35.07 o
   1   5  -5    10931.96    11686.63    276.28 o
   2   5  -5     7818.67     8404.83    180.14 o
   3   5  -5     1190.01     1221.63     63.84 o
   4   5  -5     6767.67     7443.68    167.29 o
   5   5  -5     4193.71     4378.24    197.19 o
   6   5  -5     2843.63     3063.59    112.33 o
   7   5  -5      141.89      164.72     32.87 o
   8   5  -5      107.15       44.42     31.44 o
   9   5  -5      839.53      904.99     67.62 o
  10   5  -5       51.39       66.56     37.13 o
   1   6  -5     1649.14     1812.87     83.38 o
   2   6  -5     5313.83     6004.47    237.90 o
   3   6  -5     4712.43     5187.78    131.20 o
   4   6  -5     6939.33     7901.99    182.65 o
   5   6  -5     3826.57     3926.86    125.94 o
   6   6  -5     4300.78     4663.27    144.23 o
   7   6  -5       40.06       55.26     23.68 o
   8   6  -5      236.89      211.22     36.69 o
   9   6  -5     1011.63     1073.62     88.77 o
  10   6  -5       52.00      -29.94     75.04 o
   1   7  -5    14427.44    15355.72    697.62 o
   2   7  -5      869.50      983.09     71.90 o
   3   7  -5      310.36      350.57     37.43 o
   4   7  -5     6277.90     6617.23    183.81 o
   5   7  -5     2534.88     2778.04    129.30 o
   6   7  -5     2679.23     2833.04    130.33 o
   7   7  -5       24.92       35.64     20.91 o
   8   7  -5     1036.17     1112.66    110.53 o
   9   7  -5      199.36      205.05     46.39 o
   1   8  -5     1468.30     1502.37     84.79 o
   2   8  -5     5196.40     5290.97    196.18 o
   3   8  -5     1465.66     1550.16     78.00 o
   4   8  -5     4825.60     5030.87    154.20 o
   5   8  -5     4643.81     4909.95    179.49 o
   6   8  -5      274.70      300.54     48.29 o
   7   8  -5      215.12      165.94     39.13 o
   8   8  -5      179.64      180.25     44.75 o
   9   8  -5     1191.15     1142.53    101.18 o
   1   9  -5    10113.58    11027.56    281.03 o
   2   9  -5       49.03      109.43     28.26 o
   3   9  -5        7.11       18.07     29.57 o
   4   9  -5     1776.33     1925.52     87.15 o
   5   9  -5      643.03      671.72     65.07 o
   6   9  -5     5808.48     6225.98    217.50 o
   7   9  -5      165.95      164.33     43.97 o
   8   9  -5     1280.12     1352.60    108.97 o
   9   9  -5      137.11       78.68     64.90 o
   1  10  -5      549.43      608.32     57.45 o
   2  10  -5    10635.83    11230.28    282.26 o
   3  10  -5     3699.53     3809.43    135.83 o
   4  10  -5     5051.01     5440.56    167.13 o
   5  10  -5     1110.69     1194.97     84.93 o
   6  10  -5      372.11      453.13     59.48 o
   7  10  -5      452.38      438.81     90.92 o
   8  10  -5      139.33      213.97     50.36 o
   9  10  -5      625.41      569.55     77.08 o
   1  11  -5    10294.17    11253.18    288.99 o
   2  11  -5     1437.92     1455.68     82.38 o
   3  11  -5     1651.68     1707.12    107.74 o
   4  11  -5     3162.61     3728.77    226.88 o
   5  11  -5      349.82      375.19     50.94 o
   6  11  -5     3092.09     3252.73    188.11 o
   7  11  -5      347.95      309.24     51.51 o
   8  11  -5     1235.35     1388.30    180.44 o
   9  11  -5      404.07      436.77     66.80 o
   1  12  -5     5959.05     6527.00    204.18 o
   2  12  -5    10255.87    10840.62    285.65 o
   3  12  -5      839.39      978.72     67.76 o
   4  12  -5     5561.26     6109.78    311.07 o
   5  12  -5      374.18      255.44     67.45 o
   6  12  -5      208.27      357.62     81.75 o
   7  12  -5      378.27      381.14     87.33 o
   8  12  -5       37.99      144.44     68.14 o
   1  13  -5     2166.29     2486.06    161.61 o
   2  13  -5     2028.88     2301.00    112.89 o
   3  13  -5     2082.88     2386.57    111.30 o
   4  13  -5     1320.43     1607.31    152.12 o
   5  13  -5      319.07      359.24     86.75 o
   6  13  -5     5030.93     5284.24    306.97 o
   7  13  -5      166.04      226.48     67.79 o
   8  13  -5      957.08     1148.25    142.14 o
   1  14  -5     6039.14     6736.69    219.24 o
   2  14  -5     5317.22     5687.85    195.06 o
   3  14  -5     1016.44     1180.19     79.29 o
   4  14  -5     4274.54     4816.95    285.29 o
   5  14  -5      219.96      336.90     75.14 o
   6  14  -5      648.47      754.50    119.14 o
   7  14  -5      457.94      608.34    108.23 o
   1  15  -5      674.56      721.60     66.96 o
   2  15  -5     1084.82     1162.78     82.81 o
   3  15  -5     2526.20     2614.23    202.08 o
   4  15  -5      386.99      479.11     91.98 o
   5  15  -5     1235.48     1215.19    146.62 o
   6  15  -5      858.07      941.28    131.85 o
   7  15  -5      123.97      122.58     66.66 o
   1  16  -5     9838.96    10120.33    298.52 o
   2  16  -5     2806.69     3047.96    143.54 o
   3  16  -5       19.94      -14.51     46.68 o
   4  16  -5     1689.42     1962.37    184.50 o
   5  16  -5      356.29      400.10     86.26 o
   6  16  -5      144.76       75.98     57.04 o
   7  16  -5      600.98      649.31    118.03 o
   1  17  -5     1042.39     1053.34     99.33 o
   2  17  -5      528.71      479.18     75.34 o
   3  17  -5     4666.32     4924.44    303.33 o
   4  17  -5      155.19      215.72     71.65 o
   5  17  -5     1664.25     1506.77    171.88 o
   6  17  -5      488.34      641.09    122.31 o
   1  18  -5     8077.30     8435.81    277.83 o
   2  18  -5      112.18      169.71     42.10 o
   3  18  -5     1171.03     1113.91    142.70 o
   4  18  -5      637.00      680.72    114.30 o
   5  18  -5     2011.38     2317.63    216.82 o
   1  19  -5      599.64      699.42     75.83 o
   2  19  -5      673.97      696.45     73.84 o
   3  19  -5     1395.78     1599.15    174.42 o
   4  19  -5      663.73      526.79    118.66 o
   5  19  -5     2074.85     1989.30    207.78 o
   1  20  -5     6670.38     6244.50    242.20 o
   2  20  -5       50.56       39.94     52.70 o
   3  20  -5      279.53      142.97     53.68 o
   4  20  -5       45.27      180.98     77.63 o
   1  21  -5      270.21      286.02     56.31 o
   2  21  -5     1663.85     1463.45    173.32 o
   0   0  -4    55980.11    54875.84   1415.31 o
   2   0  -4    19220.00    20248.05    409.68 o
   4   0  -4     2797.45     2914.31    156.81 o
   6   0  -4     5055.92     5158.11    175.86 o
   8   0  -4     1354.02     1529.33     97.43 o
  10   0  -4     1440.31     1586.57    107.26 o
   0   1  -4    21676.57    23261.84    460.65 o
   1   1  -4      597.10      635.45     30.17 o
   2   1  -4    12315.03    13279.24    237.48 o
   3   1  -4     3138.42     3338.03    116.40 o
   4   1  -4     9806.95    10643.25    260.81 o
   5   1  -4     1152.20     1230.18     54.09 o
   6   1  -4      790.62      811.35     45.94 o
   7   1  -4      589.18      609.57     42.29 o
   8   1  -4     2328.62     2488.95     88.58 o
   9   1  -4      838.04      919.04     56.08 o
  10   1  -4     1827.96     2065.82    146.28 o
  11   1  -4       72.59      111.86     50.47 o
   0   2  -4    66420.38    67351.63   1220.80 o
   1   2  -4      794.38      855.12     35.48 o
   2   2  -4    11389.42    11972.82    218.10 o
   3   2  -4     1243.77     1210.26     49.83 o
   4   2  -4     5915.07     6206.00    178.70 o
   5   2  -4      521.27      556.16     41.88 o
   6   2  -4     1990.04     2213.74     93.35 o
   7   2  -4     1620.99     1600.78     67.30 o
   8   2  -4     1066.50     1112.36     58.57 o
   9   2  -4      311.23      293.56     38.74 o
  10   2  -4       72.14       59.93     31.22 o
  11   2  -4       97.73      170.00     50.65 o
   0   3  -4     2306.41     2438.45     88.91 o
   1   3  -4     3371.73     3566.17     91.93 o
   2   3  -4     2985.37     3202.59     85.83 o
   3   3  -4     4697.98     5175.51    118.76 o
   4   3  -4     6904.19     7004.68    194.11 o
   5   3  -4      435.78      444.55     37.74 o
   6   3  -4     1352.89     1445.14     61.39 o
   7   3  -4     1606.15     1641.29     68.18 o
   8   3  -4      891.03      890.58     52.46 o
   9   3  -4      806.70      972.39     57.26 o
  10   3  -4      721.39      850.11     79.49 o
   0   4  -4    13668.85    14833.03    445.62 o
   1   4  -4     8314.44     8614.19    170.26 o
   2   4  -4    10216.34    10906.94    204.55 o
   3   4  -4    10575.80    10981.81    206.23 o
   4   4  -4     1269.66     1298.10     61.35 o
   5   4  -4      228.77      272.29     31.36 o
   6   4  -4     2952.33     3077.79    104.37 o
   7   4  -4      672.41      659.29     44.42 o
   8   4  -4       27.49       14.74     20.66 o
   9   4  -4      447.35      463.79     40.54 o
  10   4  -4      374.37      339.40     54.79 o
   0   5  -4    19398.51    19794.29    569.71 o
   1   5  -4     4215.92     4418.80    129.33 o
   2   5  -4    10384.70    10683.08    202.47 o
   3   5  -4     2472.34     2616.44     68.06 o
   4   5  -4     6109.46     6724.81    143.90 o
   5   5  -4     3244.78     3497.93    108.70 o
   6   5  -4      438.21      459.83     42.21 o
   7   5  -4     5383.86     5608.42    155.36 o
   8   5  -4     1149.25     1204.38     61.74 o
   9   5  -4      173.21      231.80     45.15 o
  10   5  -4      342.81      401.67     50.45 o
   0   6  -4    21981.01    22427.68    638.75 o
   1   6  -4     5491.97     5599.15    154.11 o
   2   6  -4    10437.55    10979.52    251.21 o
   3   6  -4    16033.24    16887.46    292.90 o
   4   6  -4      951.67     1012.11     51.38 o
   5   6  -4     2811.44     2924.50     98.46 o
   6   6  -4      705.32      718.83     54.09 o
   7   6  -4     1864.52     1836.40    135.27 o
   8   6  -4     1772.64     1980.01    148.06 o
   9   6  -4      662.38      606.37     68.29 o
  10   6  -4      511.83      630.75     60.73 o
   0   7  -4    12460.02    12957.64    411.21 o
   1   7  -4     6345.92     6449.35    172.47 o
   2   7  -4    12047.91    12811.33    484.02 o
   3   7  -4     9453.71    10151.07    196.07 o
   4   7  -4      236.20      246.55     26.77 o
   5   7  -4      794.78      767.86     67.99 o
   6   7  -4     1864.53     1910.62    104.23 o
   7   7  -4     2174.03     2217.74    118.23 o
   8   7  -4      525.57      538.21     62.80 o
   9   7  -4      620.72      650.08     70.28 o
  10   7  -4     1158.46     1195.90     99.27 o
   0   8  -4     9494.11    10201.50    348.54 o
   1   8  -4     4010.92     4047.89    129.25 o
   2   8  -4     8758.28     9370.01    332.34 o
   3   8  -4     7226.81     7213.40    153.68 o
   4   8  -4     2344.20     2545.47     91.55 o
   5   8  -4       64.56      112.75     34.18 o
   6   8  -4       23.63       30.18     29.80 o
   7   8  -4     1015.45      973.94     79.93 o
   8   8  -4     1067.25     1157.65    117.41 o
   9   8  -4      153.14      166.52     46.54 o
  10   8  -4      640.59      621.88    112.80 o
   0   9  -4    25833.52    26994.35    772.54 o
   1   9  -4      366.63      354.33     87.06 o
   2   9  -4     2182.68     2202.59     90.94 o
   3   9  -4      724.92      711.93     39.92 o
   4   9  -4     2659.61     2707.13     97.52 o
   5   9  -4     2367.17     2521.01    126.45 o
   6   9  -4      890.51      850.07     72.90 o
   7   9  -4     3239.20     3253.60    150.03 o
   8   9  -4     1235.53     1203.80     93.38 o
   9   9  -4      245.44      224.52     49.05 o
  10   9  -4      116.09      164.56     59.62 o
   0  10  -4     5958.08     6429.97    263.21 o
   1  10  -4     1975.20     2058.39     92.72 o
   2  10  -4      365.08      415.17     40.71 o
   3  10  -4    10567.03    10829.55    211.40 o
   4  10  -4     5980.56     6467.38    176.85 o
   5  10  -4     3687.83     3820.62    150.10 o
   6  10  -4     1443.50     1557.28     98.77 o
   7  10  -4      463.65      512.38     79.46 o
   8  10  -4      326.42      346.59     55.97 o
   9  10  -4      335.21      285.76     56.14 o
   0  11  -4    16090.05    17755.04    562.54 o
   1  11  -4      508.78      632.09     52.56 o
   2  11  -4     4118.86     4315.01    145.21 o
   3  11  -4     1456.55     1601.70     63.96 o
   4  11  -4     2918.41     3083.38    112.05 o
   5  11  -4     1673.44     1688.42     97.44 o
   6  11  -4     1865.05     1715.00    104.23 o
   7  11  -4     1669.22     1543.00    105.04 o
   8  11  -4       52.95       88.33     68.39 o
   9  11  -4      202.46      164.80     45.82 o
   0  12  -4     7255.44     7654.01    311.41 o
   1  12  -4     2488.61     2675.69    114.67 o
   2  12  -4     4031.17     4006.29    143.62 o
   3  12  -4      846.62      915.06     48.63 o
   4  12  -4     5217.05     5444.05    166.00 o
   5  12  -4     1260.10     1287.79    186.01 o
   6  12  -4      339.62      336.57     49.45 o
   7  12  -4     2459.93     2561.24    158.17 o
   8  12  -4     1652.46     1737.51    118.18 o
   9  12  -4       33.97       19.50     35.85 o
   0  13  -4    25929.94    26648.60    805.93 o
   1  13  -4      506.76      492.86     82.18 o
   2  13  -4     6072.10     6301.27    196.74 o
   3  13  -4     3470.89     3593.53    136.46 o
   4  13  -4     2420.31     2631.25    191.22 o
   5  13  -4     2436.02     2384.70    141.15 o
   6  13  -4     2410.43     2482.55    130.72 o
   7  13  -4      686.93      682.40    146.67 o
   8  13  -4      418.93      518.84     69.73 o
   9  13  -4      365.16      392.03     62.25 o
   0  14  -4     1579.99     1820.61    143.49 o
   1  14  -4      563.36      611.58     58.90 o
   2  14  -4      251.52      284.11     41.57 o
   3  14  -4     1647.15     1674.22     91.64 o
   4  14  -4     3274.27     3367.84    223.67 o
   5  14  -4     1700.57     1727.60    160.62 o
   6  14  -4      723.06      718.30    106.39 o
   7  14  -4      632.79      590.21    101.72 o
   8  14  -4      743.04      785.88    117.63 o
   0  15  -4     6199.57     6481.68    305.22 o
   1  15  -4     2158.82     2199.34    128.30 o
   2  15  -4     2691.32     2654.55    149.61 o
   3  15  -4     3199.83     3345.89    139.60 o
   4  15  -4      784.93      672.90    105.57 o
   5  15  -4      430.95      396.48     87.18 o
   6  15  -4      689.41      796.84    114.91 o
   7  15  -4      324.14      304.77     78.55 o
   8  15  -4      236.22      176.79     66.48 o
   0  16  -4     1685.40     1843.60    154.42 o
   1  16  -4     1302.74     1357.03    159.04 o
   2  16  -4      223.50      194.81     39.50 o
   3  16  -4     1966.87     2223.08    114.86 o
   4  16  -4      927.09     1080.92    131.18 o
   5  16  -4     2892.42     3066.43    231.49 o
   6  16  -4      272.33      234.35     70.55 o
   7  16  -4     2491.54     2816.12    229.15 o
   0  17  -4     4140.35     4187.26    247.99 o
   1  17  -4     2716.35     2668.23    157.07 o
   2  17  -4      631.37      625.42    106.07 o
   3  17  -4     9860.86     9661.98    285.56 o
   4  17  -4      286.48      304.08     88.48 o
   5  17  -4     3237.88     2722.18    222.71 o
   6  17  -4      340.26      371.42     89.58 o
   7  17  -4      798.17      572.43    112.18 o
   0  18  -4      763.21      708.62    104.80 o
   1  18  -4      578.73      487.24     60.18 o
   2  18  -4      899.84      972.25     83.59 o
   3  18  -4     1501.15     1453.05    156.78 o
   4  18  -4       81.26      113.90     61.05 o
   5  18  -4     2680.59     2631.63    226.28 o
   6  18  -4      218.41      242.29     78.55 o
   0  19  -4     2556.80     2339.84    189.50 o
   1  19  -4     2439.28     2339.50    134.14 o
   2  19  -4     1587.07     1599.33    110.15 o
   3  19  -4     5357.55     5073.90    316.82 o
   4  19  -4      122.43      119.85     76.51 o
   5  19  -4     1040.50      950.17    137.82 o
   6  19  -4      122.23      128.00     71.69 o
   0  20  -4     2714.61     2426.83    198.40 o
   1  20  -4      783.72      744.07     79.07 o
   2  20  -4      155.32      203.51     45.74 o
   3  20  -4     1264.68     1263.33    157.96 o
   4  20  -4      257.41      128.08     70.90 o
   5  20  -4     1244.62     1081.63    154.14 o
   0  21  -4     1784.97     1324.40    148.59 o
   1  21  -4     1105.34     1022.59     94.23 o
   2  21  -4      458.14      424.98     61.68 o
   3  21  -4     3815.94     3719.27    275.75 o
   4  21  -4      600.93      611.35    116.28 o
   0  22  -4     1124.04     1048.30    135.99 o
   1  22  -4      137.57      254.02     53.07 o
   2  22  -4       19.91       46.62     55.82 o
   3  22  -4      215.24       57.33     48.87 o
   2   0  -3    22291.66    22399.43    643.50 o
   4   0  -3    20597.02    21055.99    605.30 o
   6   0  -3     1475.36     1576.52    122.17 o
   8   0  -3       30.13       49.75     26.46 o
  10   0  -3      331.61      258.64     70.47 o
   1   1  -3     1548.13     1534.21     41.61 o
   2   1  -3     6802.35     7260.69    138.18 o
   3   1  -3      755.33      800.27     39.66 o
   4   1  -3     4181.12     4422.56    132.01 o
   5   1  -3     4172.99     4602.65    136.51 o
   6   1  -3    15830.17    16439.44    305.70 o
   7   1  -3       33.19       68.25     20.02 o
   8   1  -3     3831.61     4148.74    110.90 o
   9   1  -3      132.77      123.15     25.53 o
  10   1  -3       98.26      109.97     45.41 o
  11   1  -3      145.71      253.53    150.56 o
   1   2  -3     3960.82     4122.91     95.00 o
   2   2  -3    48022.58    48359.44    717.01 o
   3   2  -3     2561.99     2714.73     74.20 o
   4   2  -3    23281.47    24506.01    488.08 o
   5   2  -3     2347.85     2422.88     93.96 o
   6   2  -3     5396.33     5563.62    122.50 o
   7   2  -3      154.82      150.14     23.52 o
   8   2  -3     1737.46     1943.12     72.44 o
   9   2  -3      579.05      645.37     57.31 o
  10   2  -3      196.06      178.54     34.67 o
  11   2  -3      110.53       75.43     60.43 o
   1   3  -3     4555.08     4710.88    100.50 o
   2   3  -3    10240.94    10697.10    164.20 o
   3   3  -3     8690.78     9014.03    145.15 o
   4   3  -3    10035.05    10704.69    248.65 o
   5   3  -3     1612.89     1598.60     74.80 o
   6   3  -3     7129.62     7502.90    149.90 o
   7   3  -3      522.29      508.09     38.89 o
   8   3  -3     2672.87     2770.85     87.89 o
   9   3  -3      399.68      451.52     38.26 o
  10   3  -3       19.13       20.26     21.19 o
  11   3  -3       72.14      125.34     51.12 o
   1   4  -3    16949.32    17144.70    280.82 o
   2   4  -3     9162.66     9357.64    147.77 o
   3   4  -3     2579.02     2704.49     61.62 o
   4   4  -3    11550.73    11455.14    263.68 o
   5   4  -3     2733.96     2753.36    102.87 o
   6   4  -3     3489.05     3573.01     94.09 o
   7   4  -3      623.83      598.22     39.80 o
   8   4  -3      363.74      444.41     36.69 o
   9   4  -3      288.80      329.59     32.94 o
  10   4  -3       47.32       83.75     41.13 o
  11   4  -3       14.67      -13.17     40.81 o
   1   5  -3     2451.78     2525.33     82.73 o
   2   5  -3     5685.13     5809.00    117.90 o
   3   5  -3     2602.20     2698.28     62.17 o
   4   5  -3     9286.54     9729.09    176.77 o
   5   5  -3     8350.32     8633.30    220.53 o
   6   5  -3     8328.29     8483.29    164.90 o
   7   5  -3      493.10      477.81     44.19 o
   8   5  -3     1884.35     1981.12     77.83 o
   9   5  -3     1970.79     1852.12     91.44 o
  10   5  -3       51.70       44.99     24.00 o
  11   5  -3      207.70      278.38     62.34 o
   1   6  -3    31473.94    31957.74    603.01 o
   2   6  -3     6781.73     6978.04    136.32 o
   3   6  -3     3456.61     3708.86     87.74 o
   4   6  -3     5481.77     5773.59    106.17 o
   5   6  -3     8400.15     8715.12    286.32 o
   6   6  -3     7682.66     7958.60    159.22 o
   7   6  -3       34.42       35.25     18.78 o
   8   6  -3     1076.84     1142.75     56.62 o
   9   6  -3      947.41     1036.19     96.75 o
  10   6  -3        1.14       -5.55     25.70 o
  11   6  -3       67.88      223.66     94.90 o
   1   7  -3    19838.33    20673.61    414.82 o
   2   7  -3     6543.05     6787.08    135.21 o
   3   7  -3     5115.35     5203.77    113.39 o
   4   7  -3    10141.16    10296.07    190.42 o
   5   7  -3     5174.37     5065.38    231.72 o
   6   7  -3      953.06     1074.63     74.47 o
   7   7  -3     1118.63     1010.50     84.38 o
   8   7  -3      233.45      212.01     35.38 o
   9   7  -3     1636.06     1698.19     89.26 o
  10   7  -3       96.57      144.88     35.63 o
  11   7  -3      305.32      361.34     63.45 o
   1   8  -3    14488.85    15024.97    322.14 o
   2   8  -3     1247.54     1084.95     43.27 o
   3   8  -3     2064.85     2015.02     62.93 o
   4   8  -3     5532.46     5579.35    121.83 o
   5   8  -3     2714.03     2429.20    160.97 o
   6   8  -3     5385.11     5335.84    187.69 o
   7   8  -3     1165.69     1147.83     88.02 o
   8   8  -3     1404.50     1387.70     78.87 o
   9   8  -3     1753.69     1849.01     95.13 o
  10   8  -3       53.43       35.75     27.32 o
   1   9  -3     5388.92     5363.30    154.34 o
   2   9  -3    17050.78    16794.10    285.11 o
   3   9  -3     5235.55     5383.83    121.48 o
   4   9  -3    11926.46    12393.87    227.37 o
   5   9  -3     5617.45     5708.39    263.49 o
   6   9  -3     2573.65     2568.92    121.13 o
   7   9  -3      106.48       78.94     29.62 o
   8   9  -3      805.32      909.46    101.73 o
   9   9  -3      747.91      766.49     76.43 o
  10   9  -3      146.43      182.41     41.27 o
   1  10  -3    13568.23    13694.86    324.40 o
   2  10  -3     8097.26     8349.89    166.32 o
   3  10  -3     4826.55     5026.67    118.82 o
   4  10  -3     6349.77     6377.09    263.37 o
   5  10  -3     3307.34     3279.58    134.18 o
   6  10  -3     5453.97     5315.77    186.68 o
   7  10  -3      165.43      153.26     37.98 o
   8  10  -3     1332.76     1336.87     96.39 o
   9  10  -3       44.05       22.82     31.83 o
  10  10  -3       90.93       87.77     40.30 o
   1  11  -3      425.70      404.57     25.24 o
   2  11  -3    12658.78    12642.73    231.91 o
   3  11  -3      913.81      997.95     47.79 o
   4  11  -3     8887.11     8949.27    222.68 o
   5  11  -3      852.12      907.30     69.82 o
   6  11  -3     2314.15     2272.35    117.11 o
   7  11  -3      291.59      273.53    135.30 o
   8  11  -3      611.53      599.44     67.16 o
   9  11  -3      761.50      675.11    193.09 o
  10  11  -3       79.59      101.79     41.58 o
   1  12  -3     5232.93     4930.76    214.41 o
   2  12  -3     4338.67     4333.12    108.76 o
   3  12  -3     1451.66     1414.42     59.17 o
   4  12  -3      335.14      381.97     38.61 o
   5  12  -3      294.68      317.88    141.25 o
   6  12  -3     5737.00     5744.89    282.12 o
   7  12  -3      827.73      958.49     82.29 o
   8  12  -3     2654.61     2453.51    136.50 o
   9  12  -3      127.36      181.07     47.72 o
   1  13  -3    12473.99    12583.16    285.90 o
   2  13  -3    17124.22    16274.38    290.60 o
   3  13  -3     4903.65     4952.23    164.37 o
   4  13  -3     2338.41     2307.71     99.88 o
   5  13  -3      755.77      826.72     68.53 o
   6  13  -3      172.82      247.32     47.94 o
   7  13  -3      124.07      179.11     44.58 o
   8  13  -3      601.51      597.63     71.34 o
   9  13  -3      193.88      149.91     45.94 o
   1  14  -3     4563.40     4332.45    160.06 o
   2  14  -3     4738.77     4438.12    114.76 o
   3  14  -3     2342.44     2129.48     78.24 o
   4  14  -3     1086.59      997.34     66.25 o
   5  14  -3      438.37      472.96     95.13 o
   6  14  -3     1702.59     1651.48    105.01 o
   7  14  -3      529.92      470.69     60.45 o
   8  14  -3      643.10      506.29     66.77 o
   9  14  -3      860.71      808.15     83.08 o
   1  15  -3     7496.80     7047.23    224.18 o
   2  15  -3     5315.64     4815.71    174.81 o
   3  15  -3      526.37      513.81     51.67 o
   4  15  -3     5878.51     5440.35    180.15 o
   5  15  -3     1383.20     1330.87     90.53 o
   6  15  -3     2570.05     2395.10    225.83 o
   7  15  -3      352.71      324.61     52.14 o
   8  15  -3      299.37      252.57     51.12 o
   1  16  -3     4124.13     4120.56    177.59 o
   2  16  -3     3126.25     3010.19    137.53 o
   3  16  -3     3508.71     3571.35    147.97 o
   4  16  -3     3941.90     3820.54    247.83 o
   5  16  -3     5358.56     5213.18    300.65 o
   6  16  -3     1721.62     1630.03    165.48 o
   7  16  -3      115.80      102.69     55.99 o
   8  16  -3      406.65      378.49     85.42 o
   1  17  -3    11608.83    10696.45    380.77 o
   2  17  -3     1054.93     1035.54     82.18 o
   3  17  -3     1424.69     1267.09     87.60 o
   4  17  -3      814.27      737.21    110.44 o
   5  17  -3     3517.89     3084.47    230.32 o
   6  17  -3       67.53       99.27     63.06 o
   7  17  -3       66.68       98.71     66.10 o
   8  17  -3      274.08      322.07     91.99 o
   1  18  -3      706.83      550.47     68.60 o
   2  18  -3      644.01      552.70     63.11 o
   3  18  -3     4356.14     3944.16    167.16 o
   4  18  -3      578.60      628.93    103.26 o
   5  18  -3     1795.24     1634.36    168.67 o
   6  18  -3       91.19      145.93     70.14 o
   7  18  -3      110.16      105.26     74.05 o
   1  19  -3    13244.89    11258.85    332.39 o
   2  19  -3       10.06        0.97     64.39 o
   3  19  -3      690.83      611.46     68.17 o
   4  19  -3      665.59      530.45    106.85 o
   5  19  -3     1014.67      840.49    127.05 o
   6  19  -3      625.80      756.08    125.38 o
   7  19  -3      473.65      337.88     90.23 o
   1  20  -3     3976.57     3477.54    167.21 o
   2  20  -3     1929.62     1707.16    114.10 o
   3  20  -3     3139.53     2675.26    223.77 o
   4  20  -3       75.30       34.77     52.05 o
   5  20  -3     2591.56     2198.82    208.95 o
   6  20  -3       16.64      -20.75     57.75 o
   1  21  -3     6107.55     5441.92    221.40 o
   2  21  -3     1415.64     1243.02    166.94 o
   3  21  -3      674.18      783.91    123.38 o
   4  21  -3      332.81      236.93     79.28 o
   5  21  -3     1137.80     1047.28    148.07 o
   1  22  -3     1420.69     1543.71    115.67 o
   2  22  -3      884.06      828.89     86.48 o
   3  22  -3      955.87      969.02    144.11 o
   4  22  -3      672.58      569.52    115.23 o
   1  23  -3     4071.39     3893.97    298.32 o
   2  23  -3     2359.03     2194.00    182.55 o
   3  23  -3      929.49      927.35    142.06 o
   0   0  -2    18454.47    18967.64    500.25 o
   2   0  -2    10720.17    11225.34    327.15 o
   4   0  -2    12147.78    12435.63    372.11 o
   6   0  -2     1100.59     1192.98     84.50 o
   8   0  -2     5034.27     5380.98    173.34 o
  10   0  -2      859.50      875.57    119.69 o
   0   1  -2    80920.63    78149.77   1362.95 o
   1   1  -2     7652.14     7964.95    135.62 o
   2   1  -2    37951.66    39350.36    576.70 o
   3   1  -2    10567.15    11272.53    237.73 o
   4   1  -2     3201.55     3379.43    131.73 o
   5   1  -2     2297.33     2674.88     90.72 o
   6   1  -2     3636.67     3818.17    118.08 o
   7   1  -2     2297.26     2424.31     72.19 o
   8   1  -2      866.21      913.35     46.00 o
   9   1  -2      215.14      246.59     34.24 o
  10   1  -2      206.92      233.18     55.78 o
  11   1  -2      478.56      545.07     74.37 o
   0   2  -2     5708.50     5757.39    128.89 o
   1   2  -2     4188.67     4378.86     85.10 o
   2   2  -2    20753.88    21168.27    279.92 o
   3   2  -2      422.56      459.25     31.58 o
   4   2  -2    27559.39    28688.27    544.12 o
   5   2  -2     5186.04     5511.11    201.40 o
   6   2  -2     1973.52     2003.75     69.31 o
   7   2  -2     2527.34     2635.87     76.46 o
   8   2  -2     2697.12     2849.23     83.59 o
   9   2  -2      540.59      602.11     57.77 o
  10   2  -2     3731.08     3995.20    182.44 o
  11   2  -2      201.56      315.39     60.85 o
   1   3  -2    10891.75    11074.59    157.14 o
   2   3  -2    29765.66    29639.28    385.20 o
   3   3  -2     6487.05     6431.35    102.64 o
   4   3  -2     5214.04     5409.72    117.96 o
   5   3  -2      250.87      281.64     22.40 o
   6   3  -2     6150.96     6079.75    138.42 o
   7   3  -2      721.09      763.90     40.13 o
   8   3  -2     2985.51     3201.10     89.39 o
   9   3  -2       51.40       69.41     24.37 o
  10   3  -2      342.21      414.62     67.11 o
  11   3  -2      636.13      653.27     79.18 o
   0   4  -2    26463.96    25944.72    679.97 o
   1   4  -2    10177.72    10301.07    169.91 o
   2   4  -2    22893.18    23558.75    311.65 o
   3   4  -2    10076.67    10104.00    149.85 o
   4   4  -2     8854.81     8999.07    172.90 o
   5   4  -2       10.88        6.16     15.24 o
   6   4  -2      576.33      616.82     31.51 o
   7   4  -2     1533.69     1581.27     58.25 o
   8   4  -2     4493.81     5017.52    144.15 o
   9   4  -2      128.61      183.62     49.56 o
  10   4  -2     1931.17     2160.51    131.72 o
  11   4  -2      322.96      337.70     59.91 o
   0   5  -2    47726.44    47430.88   1206.15 o
   1   5  -2     5535.78     5574.34    104.41 o
   2   5  -2    15723.28    16099.37    256.77 o
   3   5  -2    12844.39    12950.87    332.40 o
   4   5  -2      538.24      571.13     33.18 o
   5   5  -2      346.76      312.33     31.84 o
   6   5  -2      352.23      326.07     20.53 o
   7   5  -2     4140.92     4297.11    103.94 o
   8   5  -2     1885.44     2059.38     79.78 o
   9   5  -2        0.34       42.49     28.91 o
  10   5  -2      292.66      333.71     42.41 o
  11   5  -2      477.81      512.55     73.32 o
   0   6  -2    18469.69    18638.44    517.78 o
   1   6  -2     2839.83     2980.33     67.41 o
   2   6  -2     8222.76     8318.97    149.83 o
   3   6  -2     9359.77     9207.97    164.52 o
   4   6  -2     1419.42     1268.06     85.34 o
   5   6  -2     1450.92     1431.06     75.73 o
   6   6  -2       63.97       64.53     23.26 o
   7   6  -2    10118.61    10630.74    230.50 o
   8   6  -2      602.82      741.14     59.74 o
   9   6  -2      323.54      371.16     41.31 o
  10   6  -2      237.00      282.98     40.92 o
  11   6  -2       80.51       74.40     69.95 o
   0   7  -2     5509.82     5526.23    202.73 o
   1   7  -2    15561.36    15767.48    255.92 o
   2   7  -2     5059.52     5029.81    104.73 o
   3   7  -2    24553.43    24327.23    383.61 o
   4   7  -2     2268.26     2208.06     70.48 o
   5   7  -2     1850.88     1885.64     90.07 o
   6   7  -2        3.75       11.48     21.84 o
   7   7  -2      529.69      564.97     57.47 o
   8   7  -2      903.06      958.66     62.09 o
   9   7  -2       50.76       44.16     26.63 o
  10   7  -2      211.31      248.50     36.99 o
  11   7  -2      372.32      322.35     62.05 o
   0   8  -2    48374.18    48867.96   1273.22 o
   1   8  -2     9333.63     9916.21    175.97 o
   2   8  -2    12961.07    13325.17    229.75 o
   3   8  -2     1323.18     1324.51     56.81 o
   4   8  -2      255.12      287.82     21.16 o
   5   8  -2     5545.79     5497.08    243.14 o
   6   8  -2     1359.68     1376.03     68.06 o
   7   8  -2     6474.94     6569.32    171.57 o
   8   8  -2      332.76      300.79     38.90 o
   9   8  -2      524.88      353.75     51.57 o
  10   8  -2      222.93      217.73     38.35 o
  11   8  -2      807.54     1017.81    269.53 o
   0   9  -2     4888.21     4863.37    204.06 o
   1   9  -2     7144.07     7238.03    188.54 o
   2   9  -2    12433.87    12503.25    281.54 o
   3   9  -2    21237.59    20910.93    423.83 o
   4   9  -2    10867.72    10913.12    242.31 o
   5   9  -2     3496.36     3439.57     93.07 o
   6   9  -2      136.92      207.74     68.99 o
   7   9  -2      506.75      470.19     44.51 o
   8   9  -2     2577.37     2835.66    138.94 o
   9   9  -2       86.66      132.25     33.09 o
  10   9  -2     2513.07     2651.70    116.91 o
  11   9  -2       66.57       34.60     41.91 o
   0  10  -2    39659.22    37182.93   1020.32 o
   1  10  -2      128.94      113.74     35.42 o
   2  10  -2    13521.69    12963.58    298.76 o
   3  10  -2     1959.45     1931.38     81.68 o
   4  10  -2     5071.54     5023.64    141.76 o
   5  10  -2     2489.68     2452.80     80.28 o
   6  10  -2     4709.80     4788.98    191.17 o
   7  10  -2     4174.14     3713.78    153.93 o
   8  10  -2      293.54      309.86     42.81 o
   9  10  -2      258.56      227.46     37.76 o
  10  10  -2      167.88      227.09     38.98 o
   0  11  -2     1788.32     1699.92    121.03 o
   1  11  -2      461.51      567.71     84.56 o
   2  11  -2     4277.27     4366.96    144.71 o
   3  11  -2     3072.37     2886.84    109.54 o
   4  11  -2    11633.59    11498.35    270.71 o
   5  11  -2      959.93      962.52     50.39 o
   6  11  -2     2127.04     2302.13    164.78 o
   7  11  -2      245.73      266.29     47.12 o
   8  11  -2     2208.16     2231.71    123.78 o
   9  11  -2      102.91       71.54     61.81 o
  10  11  -2     1103.95     1195.61     98.45 o
   0  12  -2    34839.93    32535.59    935.65 o
   1  12  -2      520.38      474.54     49.04 o
   2  12  -2     6133.43     5654.97    177.95 o
   3  12  -2      601.67      585.92     69.93 o
   4  12  -2     3430.65     3449.92    123.11 o
   5  12  -2     1201.10     1102.03     59.50 o
   6  12  -2     2468.16     2230.27    167.07 o
   7  12  -2     1061.19      934.76     78.19 o
   8  12  -2      293.75      244.28     48.19 o
   9  12  -2      532.87      394.54     93.89 o
  10  12  -2      277.68      268.25     53.65 o
   0  13  -2     6952.57     6308.83    282.69 o
   1  13  -2      190.25      228.68     40.79 o
   2  13  -2     1076.23     1027.32     70.39 o
   3  13  -2     3803.78     3464.19    133.81 o
   4  13  -2     5444.42     5002.83    162.34 o
   5  13  -2     5872.85     5656.11    289.38 o
   6  13  -2      446.59      383.03     76.39 o
   7  13  -2     1875.49     1971.11    165.75 o
   8  13  -2      458.64      399.02     57.87 o
   9  13  -2      109.59      181.24     48.01 o
  10  13  -2     1152.59     1029.34     94.66 o
   0  14  -2    23647.41    21338.10    685.76 o
   1  14  -2     3782.27     3365.71    140.89 o
   2  14  -2     2464.81     2291.34    177.46 o
   3  14  -2    10574.50     9974.82    271.87 o
   4  14  -2     3071.35     3111.41    127.04 o
   5  14  -2     4205.39     3633.05    230.48 o
   6  14  -2     1333.37     1223.60    132.94 o
   7  14  -2      472.36      404.86     84.09 o
   8  14  -2       84.23       67.96     94.87 o
   9  14  -2      315.09      204.43     48.14 o
   0  15  -2       88.92      134.61     53.86 o
   1  15  -2      952.00      762.75     71.05 o
   2  15  -2     1423.19     1298.84    133.06 o
   3  15  -2      236.73      261.12     44.38 o
   4  15  -2     3426.39     3214.36    134.87 o
   5  15  -2     3004.51     2818.45    206.79 o
   6  15  -2      318.64      326.23     75.93 o
   7  15  -2     4424.21     3906.12    253.03 o
   8  15  -2     1915.77     1664.48    299.65 o
   9  15  -2      203.94      209.33     50.22 o
   0  16  -2    16619.96    14177.88    525.35 o
   1  16  -2     2466.12     1978.45    113.84 o
   2  16  -2     6215.08     5695.06    202.49 o
   3  16  -2     9853.21     8874.14    408.29 o
   4  16  -2      307.07      288.07     42.77 o
   5  16  -2      839.32      823.47    118.62 o
   6  16  -2     1481.76     1520.02    155.77 o
   7  16  -2      302.91      192.54     66.56 o
   8  16  -2      443.56      446.92     68.31 o
   9  16  -2      354.50      325.70     70.11 o
   0  17  -2      709.28      525.66     89.37 o
   1  17  -2      299.11      275.25     52.14 o
   2  17  -2      129.48      116.10     40.94 o
   3  17  -2     1685.77     1430.62    121.55 o
   4  17  -2      365.34      428.50     53.57 o
   5  17  -2     2106.29     1948.14    182.31 o
   6  17  -2        8.72     -108.54     57.97 o
   7  17  -2     5067.93     4592.78    292.36 o
   8  17  -2      431.56      411.45     64.52 o
   0  18  -2       19.01       73.80     55.67 o
   1  18  -2     5642.74     5266.60    203.86 o
   2  18  -2      508.01      569.78     64.90 o
   3  18  -2     8954.74     8026.59    260.12 o
   4  18  -2       16.67       47.13     59.35 o
   5  18  -2     1105.92      840.60    121.63 o
   6  18  -2      136.60      122.62     65.74 o
   7  18  -2      522.02      321.89     91.15 o
   8  18  -2      204.01      142.39     69.23 o
   0  19  -2     1981.73     1650.93    158.97 o
   1  19  -2     1997.98     1944.77    122.46 o
   2  19  -2      507.35      487.06     64.41 o
   3  19  -2      461.90      431.65     59.29 o
   4  19  -2       52.22       91.07     55.83 o
   5  19  -2     3186.00     2926.26    234.64 o
   6  19  -2       13.85       77.08     63.26 o
   7  19  -2     3248.14     2524.37    223.81 o
   0  20  -2      957.21     1221.70    142.90 o
   1  20  -2     3736.63     3850.39    177.83 o
   2  20  -2      126.71      171.84     48.84 o
   3  20  -2    12564.32    11735.49    345.86 o
   4  20  -2      293.08      291.88     84.05 o
   5  20  -2     2950.47     2818.18    235.81 o
   6  20  -2      102.19      121.41     61.49 o
   0  21  -2     2711.66     2510.63    204.23 o
   1  21  -2      157.52      193.02     49.88 o
   2  21  -2      330.30      355.78     57.51 o
   3  21  -2      976.54     1116.19    278.39 o
   4  21  -2     1760.87     1606.00    177.96 o
   5  21  -2     3106.01     3223.59    259.04 o
   6  21  -2     1118.46      965.85    144.65 o
   0  22  -2      106.45      118.43     66.69 o
   1  22  -2     1129.83     1112.41     98.22 o
   2  22  -2       47.74       96.52     37.42 o
   3  22  -2     4021.08     4076.51    286.91 o
   4  22  -2     1698.11     1600.82    181.34 o
   5  22  -2     1627.57     1732.32    192.33 o
   0  23  -2     4425.11     4414.08    287.61 o
   1  23  -2       94.92      118.86     46.80 o
   2  23  -2      268.84      425.11     90.31 o
   3  23  -2       59.73       25.51     50.05 o
   4  23  -2     1242.79     1087.12    153.08 o
   0  24  -2     4986.64     5388.82    327.32 o
   1  24  -2      245.01      240.03     65.25 o
   2  24  -2      585.54      435.49    116.19 o
   2   0  -1    63881.20    62569.82   2499.92 o
   4   0  -1    11556.62    11438.10    329.07 o
   6   0  -1    16146.90    16399.77    467.88 o
   8   0  -1     5955.58     6265.94    263.48 o
  10   0  -1      357.53      161.80     61.53 o
  12   0  -1      481.97      447.13     97.06 o
   1   1  -1     7365.18     7497.75    117.57 o
   2   1  -1    47651.95    48212.15    693.27 o
   3   1  -1     4583.61     4626.63    112.67 o
   4   1  -1    19265.96    19334.89    308.84 o
   5   1  -1      436.94      410.99     29.04 o
   6   1  -1    11749.75    12161.69    297.41 o
   7   1  -1     1254.08     1268.67     51.20 o
   8   1  -1     3474.43     3579.65    124.52 o
   9   1  -1       61.58       56.19     21.03 o
  10   1  -1      239.54      197.33     48.15 o
  11   1  -1      343.34      317.27     60.94 o
  12   1  -1      335.98      270.96     61.69 o
   1   2  -1     4930.06     5093.35     85.83 o
   2   2  -1    19842.95    19836.49    381.38 o
   3   2  -1     6234.93     6191.25    113.30 o
   4   2  -1    26319.97    26680.04    409.99 o
   5   2  -1     2162.22     2231.92     73.38 o
   6   2  -1     9582.96    10073.15    581.84 o
   7   2  -1      156.78      186.82     20.30 o
   8   2  -1     2234.63     2388.32     70.16 o
   9   2  -1       80.06      117.77     24.99 o
  10   2  -1      419.86      469.77    176.07 o
  11   2  -1      160.14      132.15     44.44 o
  12   2  -1      579.58      727.27     84.35 o
   1   3  -1     7429.06     7588.02    185.09 o
   2   3  -1    39313.12    38447.88    686.33 o
   3   3  -1     2650.10     2544.46     58.26 o
   4   3  -1    20182.23    19576.24    308.59 o
   5   3  -1    14137.10    13741.02    234.02 o
   6   3  -1     6952.09     6995.30    167.64 o
   7   3  -1      857.99      893.43     39.63 o
   8   3  -1     1343.43     1358.16     51.32 o
   9   3  -1      659.43      729.15     51.49 o
  10   3  -1      127.45      131.05     42.73 o
  11   3  -1        5.74       22.95     35.63 o
   1   4  -1    13749.78    14038.77    375.62 o
   2   4  -1    14576.96    14772.03    305.53 o
   3   4  -1     5604.91     5686.79    133.58 o
   4   4  -1     3355.58     3033.98     70.38 o
   5   4  -1    12874.84    12475.49    274.90 o
   6   4  -1    14949.73    14736.11    258.37 o
   7   4  -1      193.24      168.17     21.91 o
   8   4  -1     3394.17     3424.62     87.65 o
   9   4  -1      882.28      867.33     56.09 o
  10   4  -1       44.96       43.00     36.77 o
  11   4  -1      261.65      325.90     60.93 o
   1   5  -1    29880.58    30316.17    559.48 o
   2   5  -1     5078.13     5043.56    121.05 o
   3   5  -1     5997.90     6120.38    135.85 o
   4   5  -1    17207.27    15726.95    597.59 o
   5   5  -1     2917.25     2654.12     74.58 o
   6   5  -1     2197.43     2264.20     60.34 o
   7   5  -1       83.70      107.88     21.62 o
   8   5  -1     1199.89     1241.96     67.94 o
   9   5  -1     1816.24     1877.57     84.31 o
  10   5  -1      156.47      100.65     39.14 o
  11   5  -1      612.17      681.51    101.63 o
   1   6  -1    27625.34    26722.68    401.99 o
   2   6  -1     4062.14     4108.45    199.36 o
   3   6  -1      300.56      298.21     31.55 o
   4   6  -1    15192.54    14343.81    198.53 o
   5   6  -1     4272.98     4259.73    131.31 o
   6   6  -1     2734.19     2626.21     79.60 o
   7   6  -1      316.18      364.47     42.85 o
   8   6  -1      740.02      749.59     67.96 o
   9   6  -1     1592.79     1706.06     81.43 o
  10   6  -1       73.56        6.00     30.47 o
  11   6  -1      107.92       87.85     44.13 o
   1   7  -1    23586.08    22926.93    417.66 o
   2   7  -1    10260.58    10147.17    178.07 o
   3   7  -1     1202.43     1208.63     91.78 o
   4   7  -1     6751.56     6911.67    184.67 o
   5   7  -1     9024.22     8120.29    207.11 o
   6   7  -1     9266.71     8813.76    243.57 o
   7   7  -1      195.25      223.27     37.10 o
   8   7  -1     1670.21     1669.88    123.65 o
   9   7  -1      518.47      529.92     48.05 o
  10   7  -1      111.46      112.29     29.57 o
  11   7  -1       42.53       64.44     39.99 o
   1   8  -1     4167.71     4018.45     85.73 o
   2   8  -1    14712.50    14326.75    318.63 o
   3   8  -1    14029.45    14022.80    454.83 o
   4   8  -1     8718.55     8608.82    321.36 o
   5   8  -1    10614.63     9973.20    152.89 o
   6   8  -1     5334.63     5119.31    164.10 o
   7   8  -1      176.63      159.94     34.69 o
   8   8  -1      977.01     1019.53     74.18 o
   9   8  -1     1828.76     1793.55     86.90 o
  10   8  -1       39.66       66.13     28.27 o
  11   8  -1      366.11      392.13     66.03 o
   1   9  -1    19918.99    19172.65    310.94 o
   2   9  -1     4985.61     4789.61    101.74 o
   3   9  -1     2124.54     1861.68     64.20 o
   4   9  -1     7671.83     7396.85    299.00 o
   5   9  -1     5086.61     4985.13    112.38 o
   6   9  -1     5176.72     5170.48    169.86 o
   7   9  -1      721.92      595.12     56.91 o
   8   9  -1     1466.96     1406.73     88.88 o
   9   9  -1      214.11      283.71     40.37 o
  10   9  -1      462.98      473.89     49.14 o
  11   9  -1       82.77      127.91     47.79 o
   1  10  -1    13146.57    12204.41    217.64 o
   2  10  -1    24039.59    21805.94    416.56 o
   3  10  -1      962.89      899.31    108.31 o
   4  10  -1    10282.46     9468.71    366.58 o
   5  10  -1     1555.05     1466.42     61.95 o
   6  10  -1     2204.27     2184.95    108.55 o
   7  10  -1      703.13      743.13    117.45 o
   8  10  -1      773.85      831.62     71.37 o
   9  10  -1     1015.67      889.51    125.52 o
  10  10  -1      258.28      298.66     41.88 o
  11  10  -1      283.38      227.62     54.32 o
   1  11  -1    16141.63    14774.82    259.16 o
   2  11  -1    18906.94    17364.46    294.52 o
   3  11  -1     2764.36     2582.07     91.37 o
   4  11  -1     2920.19     2544.29    184.93 o
   5  11  -1      676.39      752.13     95.97 o
   6  11  -1     8166.47     7273.56    322.83 o
   7  11  -1      641.73      650.62     62.49 o
   8  11  -1     2449.86     2466.76    124.52 o
   9  11  -1      990.39      749.21     72.62 o
  10  11  -1       56.94       51.10     28.86 o
   1  12  -1     7744.80     7175.20    134.83 o
   2  12  -1     9936.89     9040.82    178.46 o
   3  12  -1     6169.64     5881.42    164.94 o
   4  12  -1     6060.05     5477.80    145.34 o
   5  12  -1      937.19      808.06     99.82 o
   6  12  -1     7107.12     6629.48    313.45 o
   7  12  -1      149.73      149.35     53.02 o
   8  12  -1     2716.03     2399.44    179.12 o
   9  12  -1      434.78      468.37     75.93 o
  10  12  -1       18.33       39.21     30.02 o
   1  13  -1     4709.85     4275.03    156.93 o
   2  13  -1    12926.17    11675.42    313.39 o
   3  13  -1      747.47      712.36     51.37 o
   4  13  -1    10621.55     9775.03    233.81 o
   5  13  -1      439.08      388.72     76.97 o
   6  13  -1     3071.00     2906.10    200.33 o
   7  13  -1      486.76      401.77     79.00 o
   8  13  -1     1187.35     1222.33    130.25 o
   9  13  -1      516.18      654.76    100.39 o
  10  13  -1       57.41        2.47     38.28 o
   1  14  -1    13695.05    12270.13    445.31 o
   2  14  -1    11163.77    10759.24    899.86 o
   3  14  -1     1824.24     1889.88     92.13 o
   4  14  -1     6782.15     6362.95    316.50 o
   5  14  -1     1820.90     1731.60    157.49 o
   6  14  -1     1624.88     1662.37    156.05 o
   7  14  -1      273.56      177.43     66.09 o
   8  14  -1      333.05      333.92     80.64 o
   9  14  -1      138.28      161.70     71.10 o
   1  15  -1     7685.91     7709.17    259.15 o
   2  15  -1     4265.98     4194.01    343.33 o
   3  15  -1     8930.92     8799.64    601.51 o
   4  15  -1      324.48      301.96     84.69 o
   5  15  -1     2396.76     2371.33    129.09 o
   6  15  -1     1978.45     1766.28    164.66 o
   7  15  -1      246.55      225.50     68.27 o
   8  15  -1      649.32      403.32     84.19 o
   9  15  -1     1003.38     1112.10    137.95 o
   1  16  -1     9186.87     9445.62    223.37 o
   2  16  -1     4423.02     4646.51    166.44 o
   3  16  -1     5111.33     4520.80    270.55 o
   4  16  -1      918.18      858.22    133.87 o
   5  16  -1     2640.02     2303.12    194.51 o
   6  16  -1       72.89       48.58     52.76 o
   7  16  -1      474.01      391.90     87.75 o
   8  16  -1      256.74      145.23     65.25 o
   9  16  -1      582.23      529.40     97.59 o
   1  17  -1     9398.57     9598.66    228.65 o
   2  17  -1      114.18      158.26     35.75 o
   3  17  -1     2164.95     2312.02    126.20 o
   4  17  -1     1835.48     1793.93    124.95 o
   5  17  -1     4708.42     3648.82    251.55 o
   6  17  -1      772.67      669.57    112.28 o
   7  17  -1      495.54      404.02     91.75 o
   8  17  -1      382.34      333.95     89.26 o
   1  18  -1    12541.25    13351.29    371.65 o
   2  18  -1     1362.59     1386.03    101.22 o
   3  18  -1     1863.31     1970.12    146.37 o
   4  18  -1      613.29      650.76     69.03 o
   5  18  -1     2304.75     2079.26    193.23 o
   6  18  -1      981.76      815.85    123.12 o
   7  18  -1      357.20      304.28     86.54 o
   8  18  -1        9.40      -53.60     55.39 o
   1  19  -1     6711.13     7181.82    252.50 o
   2  19  -1      444.87      481.33     66.25 o
   3  19  -1     3085.56     3366.50    161.85 o
   4  19  -1      372.80      465.79     61.30 o
   5  19  -1     3355.94     3057.55    243.81 o
   6  19  -1     1054.24     1005.22    140.88 o
   7  19  -1      188.78      200.20     75.61 o
   1  20  -1     7538.33     7761.35    269.31 o
   2  20  -1     1538.69     1424.81    107.83 o
   3  20  -1     1758.29     2126.30    129.18 o
   4  20  -1     1230.09     1345.13    162.50 o
   5  20  -1     3437.96     3393.68    258.27 o
   6  20  -1      102.55      102.83     70.28 o
   7  20  -1      332.95      510.14    108.35 o
   1  21  -1     3286.39     3397.93    170.20 o
   2  21  -1     2196.88     2573.89    146.63 o
   3  21  -1     2645.65     2581.35    145.19 o
   4  21  -1      362.67      429.27    100.64 o
   5  21  -1     1313.04     1435.74    174.38 o
   6  21  -1      297.81      380.65     96.55 o
   1  22  -1     6216.94     6575.04    251.35 o
   2  22  -1     1837.84     2031.42    132.55 o
   3  22  -1      983.83      945.28     90.12 o
   4  22  -1      149.88      251.72     82.77 o
   5  22  -1      612.81      428.26    105.38 o
   1  23  -1     2917.91     3380.71    191.25 o
   2  23  -1     3562.01     3641.00    181.76 o
   3  23  -1     1378.42     1487.30    134.21 o
   4  23  -1      405.91      388.27     96.59 o
   1  24  -1     2833.69     3022.49    168.53 o
   2  24  -1     1656.06     1689.67    123.74 o
   3  24  -1      848.87     1065.83    152.64 o
   4   0   0       16.81       38.60     12.94 o
   6   0   0     3668.34     3576.70    132.87 o
   8   0   0     5060.16     5246.65    152.36 o
  10   0   0      229.94      376.38     85.88 o
  12   0   0      232.15      188.05     73.20 o
   2   1   0    16825.64    17252.68    251.84 o
   3   1   0      331.42      305.18     18.72 o
   4   1   0    23052.27    23657.38    305.62 o
   5   1   0       16.27       11.80      8.15 o
   6   1   0      334.24      361.38     21.13 o
   7   1   0       82.56       96.34     17.11 o
   8   1   0     8431.55     8723.74    209.53 o
   9   1   0      265.20      268.88     82.45 o
  10   1   0     6648.40     6636.12    233.09 o
  11   1   0       13.62       71.61     40.00 o
  12   1   0      201.56      291.80    113.68 o
   2   2   0    13501.10    13863.18    205.92 o
   3   2   0       75.31       98.26     15.40 o
   4   2   0     9361.34     9110.21    147.19 o
   5   2   0     2429.74     2536.15     56.35 o
   6   2   0     7192.56     6839.28    166.61 o
   7   2   0     1362.39     1470.67     50.07 o
   8   2   0      602.58      614.02     42.30 o
   9   2   0      125.06      199.72     75.41 o
  10   2   0       84.08      132.91     44.84 o
  11   2   0       54.82       61.92     40.05 o
  12   2   0       88.09      127.08     47.80 o
   1   3   0      431.88      503.07     24.96 o
   2   3   0     7776.58     7985.65    121.01 o
   3   3   0    19420.18    19762.79    366.62 o
   4   3   0    26818.04    26215.04    387.33 o
   5   3   0       15.42       29.70      7.40 o
   6   3   0     5302.65     5152.41     90.09 o
   7   3   0     6946.63     7097.53    141.48 o
   8   3   0      449.44      514.95     45.20 o
   9   3   0       68.30       41.61     34.54 o
  10   3   0      118.03      222.40     49.67 o
  11   3   0       55.38       95.46     45.34 o
  12   3   0       10.23      -42.04     36.41 o
   0   4   0    57335.75    53937.70   1361.02 o
   1   4   0     8322.32     8804.23    146.99 o
   2   4   0    19432.32    19268.88    372.09 o
   3   4   0    47219.16    45043.71    576.10 o
   4   4   0       34.34       62.00     10.10 o
   5   4   0     4363.01     4345.15     92.05 o
   6   4   0     1543.43     1544.16     39.38 o
   7   4   0      742.69      808.76     42.17 o
   8   4   0      129.05      110.56     27.37 o
   9   4   0      340.62      368.20     41.31 o
  10   4   0       36.93      -10.44     37.22 o
  11   4   0       76.68      100.93     47.10 o
   0   5   0     3230.82     3396.30    145.78 o
   1   5   0    12508.24    12784.56    289.85 o
   2   5   0    11806.12    11746.31    197.98 o
   3   5   0       12.37       55.25     10.56 o
   4   5   0     3020.94     3117.85     72.26 o
   5   5   0    10935.92    11032.17    193.05 o
   6   5   0      420.25      412.21     24.32 o
   7   5   0     5374.68     5355.43    161.58 o
   8   5   0     1351.71     1286.48     74.65 o
   9   5   0     1158.53     1216.47    100.09 o
  10   5   0     2054.11     2191.52    219.80 o
  11   5   0     1242.91     1236.92    239.47 o
   0   6   0    23702.23    24915.39    689.14 o
   1   6   0    21109.10    20946.70   1340.62 o
   2   6   0    27250.39    26164.93    505.14 o
   3   6   0    22609.18    21682.83    356.58 o
   4   6   0     1183.85     1212.68     41.32 o
   5   6   0      340.96      330.86     24.36 o
   6   6   0     1557.70     1484.92     48.94 o
   7   6   0     1048.36     1027.24     65.69 o
   8   6   0     1401.09     1436.28     81.19 o
   9   6   0      778.60      833.07     64.37 o
  10   6   0     1746.18     1788.27    156.69 o
  11   6   0      133.98      152.98    120.56 o
   0   7   0   102821.56   101490.99   1800.83 o
   1   7   0     3814.16     3836.04    252.13 o
   2   7   0    21066.76    20667.83    332.01 o
   3   7   0    10146.67     9760.61    191.79 o
   4   7   0     1212.50     1163.67     43.00 o
   5   7   0     1898.63     1930.86     58.27 o
   6   7   0      184.46      201.59     19.09 o
   7   7   0     7033.66     6874.52    206.50 o
   8   7   0     2163.96     2118.24    101.48 o
   9   7   0      266.70      301.42     78.41 o
  10   7   0       53.34      110.94     64.59 o
  11   7   0        0.66      -21.99    102.67 o
   0   8   0     1846.77     1890.06    119.83 o
   1   8   0     2367.38     2433.44     96.26 o
   2   8   0     2697.20     2705.24    104.96 o
   3   8   0    18145.48    16172.28    532.49 o
   4   8   0     7404.89     7164.07    161.13 o
   5   8   0      302.73      255.89     24.20 o
   6   8   0      529.97      528.62     30.48 o
   7   8   0     1702.27     1632.35     87.87 o
   8   8   0     3038.12     2927.79    123.95 o
   9   8   0      838.13      843.97     68.30 o
  10   8   0      831.56      997.69    118.77 o
  11   8   0      707.14      750.49     81.69 o
   0   9   0    23721.80    25494.00    737.15 o
   1   9   0     5348.00     5694.60    174.82 o
   2   9   0     8056.39     7934.10    484.54 o
   3   9   0     4931.03     5062.17    249.76 o
   4   9   0     5107.56     5070.01    198.04 o
   5   9   0      237.55      234.06     36.51 o
   6   9   0     3971.76     3943.43    140.62 o
   7   9   0     2764.67     2652.58    138.57 o
   8   9   0      430.01      505.81     86.24 o
   9   9   0      277.14      226.37     46.03 o
  10   9   0        0.18       41.45     49.88 o
  11   9   0      328.68      389.37     62.22 o
   0  10   0      646.53      667.08     79.27 o
   1  10   0    12601.48    13915.51    759.06 o
   2  10   0     5355.11     5409.63    190.97 o
   3  10   0    10417.48    10062.83    697.94 o
   4  10   0    13706.73    13010.48    370.17 o
   5  10   0     1375.58     1376.71     78.01 o
   6  10   0     1669.04     1739.45    140.47 o
   7  10   0       34.90       23.37     26.16 o
   8  10   0      900.45      945.71     73.09 o
   9  10   0      669.62      727.03     87.13 o
  10  10   0     1219.81     1279.53    136.42 o
  11  10   0      156.64       82.21     57.01 o
   0  11   0    76482.45    79440.60   2067.39 o
   1  11   0       15.31       56.66     30.93 o
   2  11   0     6370.46     6563.46    192.01 o
   3  11   0     3378.98     3252.39    119.59 o
   4  11   0     3134.30     2905.16     91.91 o
   5  11   0     9967.90     9381.33    470.01 o
   6  11   0     2301.92     2337.87    110.20 o
   7  11   0     5917.23     5608.35    336.63 o
   8  11   0      544.43      558.82     59.66 o
   9  11   0     1433.14     1473.45     96.32 o
  10  11   0       97.79      104.48     33.33 o
   0  12   0       15.18      145.23     57.14 o
   1  12   0      402.15      485.05     51.84 o
   2  12   0     1847.33     2085.68    100.41 o
   3  12   0     7956.14     7870.73    393.10 o
   4  12   0    10469.70     9232.72    286.76 o
   5  12   0     6133.05     5969.04    423.41 o
   6  12   0      207.71      147.77     63.55 o
   7  12   0     1315.98     1361.69     88.17 o
   8  12   0     4309.80     4356.31    171.36 o
   9  12   0      715.61      694.46     87.87 o
  10  12   0     1964.35     2040.13    119.69 o
   0  13   0    34254.75    37399.39   1068.53 o
   1  13   0     1820.00     2053.66    104.34 o
   2  13   0    17695.91    19050.68    589.07 o
   3  13   0     2773.82     2998.18    123.44 o
   4  13   0     3936.59     3830.92    152.59 o
   5  13   0      731.68      602.17     97.04 o
   6  13   0     6250.43     5708.19    297.75 o
   7  13   0      258.05      130.38     59.12 o
   8  13   0       69.61       58.34     31.01 o
   9  13   0        2.55        2.63     33.67 o
  10  13   0      175.50      209.15     46.33 o
   0  14   0      550.20      755.97    103.71 o
   1  14   0      222.04      222.55     40.25 o
   2  14   0      254.30      301.03     45.63 o
   3  14   0       13.04       64.06     33.88 o
   4  14   0     8386.10     8156.70    288.52 o
   5  14   0     1573.58     1414.76    144.59 o
   6  14   0     2231.31     1962.12    169.68 o
   7  14   0     2569.66     2294.63    185.63 o
   8  14   0     1335.27     1195.98    136.03 o
   9  14   0       12.41      -30.47     51.71 o
  10  14   0      602.16      591.29    100.36 o
   0  15   0     9888.45    10986.48    424.00 o
   1  15   0     3636.69     3920.02    257.97 o
   2  15   0      856.73      846.97     69.41 o
   3  15   0     9282.88     9254.36    220.97 o
   4  15   0     1261.56     1330.24     77.07 o
   5  15   0     1956.65     1700.52    163.01 o
   6  15   0      897.30      818.18    116.23 o
   7  15   0      203.44      152.75     58.13 o
   8  15   0       80.80       67.53     49.48 o
   9  15   0      554.96      510.50     92.10 o
   0  16   0     3473.55     4164.71    232.86 o
   1  16   0     2899.87     3432.00    146.99 o
   2  16   0       34.96       32.08     50.46 o
   3  16   0      230.76      308.08     42.03 o
   4  16   0      176.47      162.65     50.36 o
   5  16   0     6381.33     5654.22    317.92 o
   6  16   0      312.10      294.27     82.33 o
   7  16   0     2989.27     2587.07    211.04 o
   8  16   0       88.09       71.18     59.14 o
   9  16   0     1060.74      915.68    132.00 o
   0  17   0     6200.73     7046.70    323.68 o
   1  17   0     8843.16     9944.58    551.25 o
   2  17   0     3159.76     3780.81    160.66 o
   3  17   0    18716.29    20833.72    691.73 o
   4  17   0        1.28       34.64     44.16 o
   5  17   0     2932.66     3194.55    237.51 o
   6  17   0      293.94      226.81     75.17 o
   7  17   0       34.74      140.45     73.01 o
   8  17   0       87.91      181.84     75.48 o
   0  18   0     3194.04     3813.66    229.23 o
   1  18   0      507.27      669.46     69.44 o
   2  18   0      528.26      596.66     64.35 o
   3  18   0      227.41      255.31     59.14 o
   4  18   0      169.93      222.33     74.84 o
   5  18   0     5913.27     5871.88    337.38 o
   6  18   0       72.65       53.70     60.03 o
   7  18   0     7130.01     6069.92    355.09 o
   8  18   0      214.51      142.56     73.73 o
   0  19   0      106.33      201.72     68.89 o
   1  19   0     2025.60     2321.27    124.05 o
   2  19   0      305.53      308.73     44.47 o
   3  19   0    10561.19    10674.06    338.09 o
   4  19   0        6.33       47.01     65.47 o
   5  19   0      902.66     1157.50    149.93 o
   6  19   0      202.67      245.99     82.45 o
   7  19   0      419.01      591.39    116.53 o
   0  20   0     3089.59     3400.42    219.07 o
   1  20   0      890.77     1173.26     90.60 o
   2  20   0     1183.91     1290.59    104.66 o
   3  20   0     1825.98     2080.38    136.58 o
   4  20   0      568.18      656.97    111.90 o
   5  20   0      257.60      455.24    103.37 o
   6  20   0      359.93      442.74    104.10 o
   7  20   0     2614.47     2647.80    233.30 o
   0  21   0      852.17      944.64    118.23 o
   1  21   0     4189.77     4738.03    188.28 o
   2  21   0      278.27      378.01     64.94 o
   3  21   0     5426.95     5182.82    321.76 o
   4  21   0     1780.74     1832.80    191.80 o
   5  21   0      512.96      530.17    112.49 o
   6  21   0      320.70      396.74     97.35 o
   0  22   0     1813.47     2238.90    178.22 o
   1  22   0        1.15      120.05     47.82 o
   2  22   0      164.60      230.96     58.64 o
   3  22   0      178.60      274.53     87.26 o
   4  22   0     2397.63     2522.28    223.96 o
   5  22   0     2596.25     2731.18    239.84 o
   0  23   0     6132.57     6623.33    304.33 o
   1  23   0      595.17      755.59    121.85 o
   2  23   0      575.17      629.50    114.96 o
   3  23   0     6103.69     7105.99    395.40 o
   4  23   0      641.01      718.17    126.64 o
   0  24   0     3510.26     3649.72    262.42 o
   1  24   0      137.65      187.91     40.97 o
   2  24   0     1110.74     1192.17    106.39 o
   3  24   0     1179.85     1333.50    111.75 o
   0  25   0      584.88      624.53    115.58 o
   1  25   0      112.14       76.76     97.10 o
   2   0   1    61832.30    56658.61   1003.22 o
   4   0   1    11732.02    11148.54    298.25 o
   6   0   1    15385.65    15094.34    404.01 o
  10   0   1      378.91      373.50     81.09 o
  12   0   1      499.41      542.85    105.05 o
   1   1   1     8137.23     8165.51    164.25 o
   2   1   1    46808.05    44236.99    743.47 o
   3   1   1     4693.39     4960.87     83.36 o
   4   1   1    19300.55    18658.99    438.90 o
   5   1   1      373.70      344.24     37.00 o
   6   1   1    11568.17    11238.42    219.45 o
   7   1   1     1287.50     1369.47     46.41 o
   8   1   1     3358.46     3346.17    131.82 o
   9   1   1       52.54      150.47     58.49 o
  10   1   1      252.54      341.13     66.35 o
  11   1   1      359.66      373.95     59.64 o
  12   1   1      317.38      320.97     61.99 o
   1   2   1     5145.15     5495.64    116.70 o
   2   2   1    19842.62    19069.32   1145.58 o
   3   2   1     6505.62     6760.30    156.26 o
   4   2   1    26293.16    26738.97    412.18 o
   5   2   1     2044.38     2019.34     94.60 o
   6   2   1    10044.77     9443.90    381.46 o
   7   2   1      142.15      156.82     27.68 o
   8   2   1     2269.18     2194.77     87.72 o
   9   2   1       90.72       88.84     51.18 o
  10   2   1      379.83      390.73     79.35 o
  11   2   1      185.66      199.27     48.24 o
  12   2   1      536.87      540.10     72.18 o
   1   3   1     6181.79     6536.73    222.53 o
   2   3   1    39836.71    36734.66   1967.15 o
   3   3   1     2622.78     2641.63     81.32 o
   4   3   1    20589.37    19838.67    394.02 o
   5   3   1    14026.26    13534.49    295.50 o
   6   3   1     7284.01     7110.98    179.95 o
   7   3   1      842.95      808.17     72.12 o
   8   3   1     1457.57     1465.97     72.82 o
   9   3   1      713.00      544.34     83.03 o
  10   3   1      123.32      135.82     60.58 o
  11   3   1        5.18       21.89     37.76 o
   1   4   1    14521.02    15522.04    299.49 o
   2   4   1    15000.27    14546.28    260.45 o
   3   4   1     5348.40     5434.40    184.08 o
   4   4   1     3468.52     3197.25    106.27 o
   5   4   1    12945.99    12621.69    233.29 o
   6   4   1    14897.51    14327.13    314.14 o
   7   4   1      193.45      209.60     31.42 o
   8   4   1     3466.49     3424.68    121.23 o
   9   4   1      806.15      892.49    104.76 o
  10   4   1       46.85      -16.49     49.14 o
  11   4   1      232.75      253.18     54.74 o
   1   5   1    30212.72    31914.33   1092.59 o
   2   5   1     5259.24     4936.16    138.95 o
   3   5   1     6157.85     5762.63    149.76 o
   4   5   1    16424.92    15388.32    333.82 o
   5   5   1     2881.89     2720.96     84.23 o
   6   5   1     2001.84     1895.88     82.61 o
   7   5   1       82.76       73.95     25.26 o
   8   5   1     1116.23     1132.47     68.64 o
   9   5   1     1849.77     1861.24    146.63 o
  10   5   1      145.87       17.49     42.02 o
  11   5   1      592.94      574.44     99.28 o
   1   6   1    26932.62    27730.61   1013.80 o
   2   6   1     4118.54     3816.77    314.25 o
   3   6   1      368.26      321.25     30.20 o
   4   6   1    14882.27    14027.98    312.31 o
   5   6   1     4238.99     3812.13    106.43 o
   6   6   1     2745.60     2724.19    104.99 o
   7   6   1      342.06      399.83     42.98 o
   8   6   1      724.38      734.88     85.28 o
   9   6   1     1661.11     1637.86    138.46 o
  10   6   1       78.99       47.61     39.48 o
  11   6   1      126.88      209.10     69.57 o
   1   7   1    24085.28    24746.79    395.34 o
   2   7   1    10053.74     9809.95    302.20 o
   3   7   1     1177.20     1036.96     53.43 o
   4   7   1     7231.43     7070.74    247.16 o
   5   7   1     9355.36     8671.88    228.08 o
   6   7   1     9214.62     8726.32    197.10 o
   7   7   1      192.67      202.38     35.05 o
   8   7   1     1730.96     1761.03     91.50 o
   9   7   1      496.36      562.74     53.45 o
  10   7   1      118.56      150.86     53.70 o
  11   7   1       48.83      -29.12     54.53 o
   1   8   1     4785.51     5136.42    175.28 o
   2   8   1    14713.20    16333.25    547.47 o
   3   8   1    13914.93    13979.49    307.80 o
   4   8   1     9034.66     8924.51    225.52 o
   5   8   1    10817.17    10262.56    260.03 o
   6   8   1     5212.41     4832.85    190.39 o
   7   8   1      182.82      131.40     64.90 o
   8   8   1      897.98     1055.15     72.94 o
   9   8   1     1913.67     2012.17    103.21 o
  10   8   1       30.25       24.83     44.78 o
  11   8   1      366.34      348.13     79.90 o
   1   9   1    20641.14    22118.77    429.43 o
   2   9   1     4623.40     4861.45    248.49 o
   3   9   1     2153.29     2193.74    166.92 o
   4   9   1     7575.41     7059.31    193.34 o
   5   9   1     4881.83     4728.75    244.46 o
   6   9   1     5470.69     5274.23    144.78 o
   7   9   1      749.98      708.85     59.82 o
   8   9   1     1412.18     1410.23     86.08 o
   9   9   1      223.98      205.14     56.07 o
  10   9   1      468.37      457.63     81.06 o
  11   9   1       94.78      198.45     67.00 o
   1  10   1    12578.02    13810.53   1013.36 o
   2  10   1    24040.84    24490.01   1155.23 o
   3  10   1     1055.65     1049.97    123.48 o
   4  10   1    10644.02    10664.12    264.98 o
   5  10   1     1406.14     1397.79     78.89 o
   6  10   1     2329.14     2275.90     90.84 o
   7  10   1      708.11      696.79     61.11 o
   8  10   1      833.00      872.33     69.88 o
   9  10   1     1002.89      930.54     75.09 o
  10  10   1      275.27      373.53     77.76 o
  11  10   1      301.68      299.90     78.07 o
   1  11   1    15702.44    16319.39    977.28 o
   2  11   1    19258.02    19827.45    877.25 o
   3  11   1     2740.03     2859.91    182.14 o
   4  11   1     3007.50     3356.19    222.85 o
   5  11   1      757.80      850.59     62.74 o
   6  11   1     7995.61     6906.37    244.18 o
   7  11   1      590.04      574.22     70.53 o
   8  11   1     2564.14     2458.62    178.64 o
   9  11   1      934.35      939.14    119.79 o
  10  11   1       46.52       47.67     35.16 o
   1  12   1     7428.53     8085.27    234.58 o
   2  12   1     9830.16    10196.35    688.79 o
   3  12   1     6083.33     6309.70    626.78 o
   4  12   1     5623.16     5908.62    314.84 o
   5  12   1      997.22     1179.05    142.71 o
   6  12   1     6867.22     5916.71    227.99 o
   7  12   1      127.31      186.28     37.92 o
   8  12   1     2685.49     2722.34    233.98 o
   9  12   1      384.55      299.98     47.05 o
  10  12   1       12.43       79.29     46.83 o
   1  13   1     4270.01     4365.07    172.18 o
   2  13   1    12803.57    13564.71    737.58 o
   3  13   1      657.46      667.65    134.57 o
   4  13   1    10382.40    10393.84    355.76 o
   5  13   1      366.65      461.79    104.18 o
   6  13   1     2965.24     2575.86    143.90 o
   7  13   1      527.21      505.01     56.06 o
   8  13   1     1081.81     1149.92     86.25 o
   9  13   1      514.87      599.88     65.14 o
   1  14   1    14159.42    14786.14    567.09 o
   2  14   1    11082.43    11495.83    618.54 o
   3  14   1     2123.44     2179.70    143.01 o
   4  14   1     6657.45     6984.33    493.03 o
   5  14   1     1989.86     2044.14    102.82 o
   6  14   1     1682.67     1746.78    121.50 o
   7  14   1      266.30      238.13     73.98 o
   8  14   1      350.30      351.84     85.39 o
   9  14   1      147.30      117.00     57.91 o
   1  15   1     8294.29     9128.52    271.44 o
   2  15   1     4473.11     4650.67    335.38 o
   3  15   1     8842.40     9395.89    945.11 o
   4  15   1      277.20      264.83     43.65 o
   5  15   1     2639.22     2654.29    219.25 o
   6  15   1     1960.41     1880.87    130.04 o
   7  15   1      268.60      260.83     79.07 o
   8  15   1      721.47      770.55    114.20 o
   9  15   1     1048.75     1188.05    141.66 o
   1  16   1     8886.27     9675.54    287.57 o
   2  16   1     4742.45     4900.97    347.53 o
   3  16   1     4811.13     5131.39    400.88 o
   4  16   1     1029.28     1034.58     79.09 o
   5  16   1     2583.84     2581.88    151.55 o
   6  16   1      104.32       98.54     50.10 o
   7  16   1      504.76      430.74     96.74 o
   8  16   1      285.68      316.99     81.01 o
   9  16   1      650.25      536.75    103.93 o
   1  17   1     9067.10     9600.12    288.16 o
   2  17   1      165.95      265.66     51.36 o
   3  17   1     2162.28     2380.94    125.13 o
   4  17   1     1990.44     2158.85    180.10 o
   5  17   1     4627.70     4496.98    268.44 o
   6  17   1      870.84     1054.03    102.58 o
   7  17   1      424.69      407.73     92.07 o
   8  17   1      363.75      150.48     69.98 o
   1  18   1    12478.37    13649.99    859.22 o
   2  18   1     1312.35     1546.08    104.62 o
   3  18   1     1812.88     1983.12    144.72 o
   4  18   1      695.12      784.96    131.37 o
   5  18   1     2388.76     2332.70    203.65 o
   6  18   1      990.64     1073.33    104.62 o
   7  18   1      316.92      292.27     88.92 o
   8  18   1        5.58      -15.60     55.49 o
   1  19   1     6707.19     7433.59    297.72 o
   2  19   1      374.29      436.88     60.73 o
   3  19   1     3011.81     3356.44    155.31 o
   4  19   1      375.94      535.69    107.72 o
   5  19   1     3430.95     3948.83    238.17 o
   6  19   1     1006.11     1238.30    154.48 o
   7  19   1      196.80      351.72     91.90 o
   1  20   1     7635.28     8261.61    270.47 o
   2  20   1     1463.74     1411.05    216.69 o
   3  20   1     1814.88     1986.24    188.05 o
   4  20   1     1182.54     1261.18    159.02 o
   5  20   1     3322.96     3480.09    211.67 o
   6  20   1      106.08      137.04     76.21 o
   7  20   1      368.62      468.11    110.90 o
   1  21   1     3402.76     3520.18    166.20 o
   2  21   1     2164.06     2541.79    272.42 o
   3  21   1     2879.52     3599.79    259.76 o
   4  21   1      351.53      318.20     60.48 o
   5  21   1     1184.22     1223.62    130.59 o
   6  21   1      304.97      492.10    110.78 o
   1  22   1     6484.76     6765.18    244.67 o
   2  22   1     1890.01     2223.29    198.25 o
   3  22   1     1106.87     1452.32    165.89 o
   4  22   1      128.91      119.65     42.28 o
   5  22   1      614.40      859.89     99.54 o
   1  23   1     2709.81     2620.84    216.79 o
   2  23   1     3564.81     3433.02    252.55 o
   3  23   1     1258.92     1250.79    114.12 o
   4  23   1      396.37      364.34     83.95 o
   1  24   1     2642.94     2838.36    224.29 o
   2  24   1     1676.26     1939.14    190.94 o
   3  24   1      744.63      764.28     90.16 o
   2   0   2    12199.08    12114.72    253.25 o
   4   0   2    12170.58    12547.76    395.53 o
   6   0   2     1086.92     1043.08     51.99 o
   1   1   2     7873.53     8031.10    206.95 o
   2   1   2    37053.23    37484.37    562.69 o
   3   1   2    10767.59    10084.27    176.42 o
   4   1   2     3174.54     2808.34     76.47 o
   5   1   2     2272.29     2291.51     45.72 o
   6   1   2     3583.61     3528.71     73.01 o
   7   1   2     2221.68     2316.71     96.76 o
  10   1   2      219.68      224.57     64.78 o
  11   1   2      493.96      591.03     71.56 o
   1   2   2     4315.95     4444.31     99.75 o
   2   2   2    19719.91    19923.49    309.50 o
   3   2   2      305.82      329.15     17.58 o
   4   2   2    27327.55    26280.39    740.96 o
   5   2   2     5163.70     5485.70    237.85 o
   6   2   2     2031.65     2043.26    121.54 o
   7   2   2     2519.30     2654.95    116.39 o
  10   2   2     3609.03     3497.66    222.51 o
  11   2   2      221.82      261.38     71.75 o
   1   3   2    10578.21    10846.47    210.09 o
   2   3   2    31151.18    30953.91    464.22 o
   3   3   2     6445.55     5937.38    110.41 o
   4   3   2     5226.65     5479.37    185.80 o
   5   3   2      214.07      254.96     56.13 o
   6   3   2     6118.79     5963.83    169.39 o
   7   3   2      873.96      937.30     70.97 o
   9   3   2       53.61      104.43     54.45 o
  10   3   2      321.51      313.69     70.99 o
  11   3   2      615.62      548.02     93.74 o
   0   4   2    25673.86    24500.75    609.07 o
   1   4   2    10459.06    10399.94    172.40 o
   2   4   2    23195.63    23448.17    450.47 o
   3   4   2    10245.85     9697.38    164.63 o
   4   4   2     8792.31     7835.01    323.32 o
   5   4   2        9.18       37.29     45.66 o
   6   4   2      524.84      628.04     88.14 o
   7   4   2     1591.76     1685.14    104.65 o
   8   4   2     4414.81     4450.54    142.80 o
   9   4   2      135.81      116.54     46.90 o
  10   4   2     2053.86     1972.31    161.44 o
  11   4   2      294.72      165.19     64.62 o
   1   5   2     5799.41     5977.80    146.20 o
   2   5   2    14969.08    15449.02    317.19 o
   3   5   2    12563.62    12393.21    445.91 o
   4   5   2      486.25      394.68     74.52 o
   5   5   2      393.04      316.87     72.78 o
   6   5   2      390.38      312.29     72.75 o
   7   5   2     4117.40     3963.66    164.65 o
   8   5   2     1997.95     2047.97     93.51 o
   9   5   2        0.23       46.08     42.86 o
  10   5   2      296.20      244.70     67.81 o
  11   5   2      544.79      570.97     99.07 o
   1   6   2     3234.45     3380.56    163.13 o
   2   6   2     8495.93     8238.89    625.23 o
   3   6   2     9585.28     9271.48    443.68 o
   4   6   2     1504.20     1531.85     71.68 o
   5   6   2     1424.73     1296.87     72.42 o
   6   6   2       50.05       58.34     32.63 o
   7   6   2     9948.72     9742.00    212.06 o
   8   6   2      732.01      741.47     58.49 o
   9   6   2      355.13      326.13     66.22 o
  10   6   2      227.27      239.06     64.68 o
  11   6   2      109.82      151.60     61.73 o
   0   7   2     6215.96     6290.62    236.23 o
   1   7   2    15688.59    15970.34    359.83 o
   2   7   2     5625.57     5641.25    158.73 o
   3   7   2    25055.12    23918.79    479.31 o
   4   7   2     2330.90     2220.04     88.78 o
   5   7   2     1829.04     1746.29     84.47 o
   6   7   2        4.59       79.95     32.19 o
   7   7   2      541.75      556.82     47.52 o
   8   7   2      810.78      851.19     64.15 o
   9   7   2       55.83       50.26     41.73 o
  10   7   2      236.33      266.01     66.80 o
  11   7   2      338.76      357.26     74.96 o
   0   8   2    45513.30    43778.93   1167.38 o
   1   8   2     8875.09     9400.49    219.53 o
   2   8   2    12492.67    12713.54    268.88 o
   3   8   2     1247.44     1268.05     89.12 o
   4   8   2      260.70      317.22     87.24 o
   5   8   2     5582.91     5365.70    387.44 o
   6   8   2     1331.34     1288.64    114.47 o
   7   8   2     6953.42     6583.15    170.21 o
   8   8   2      282.92      282.22     42.75 o
   9   8   2      476.38      350.22     66.27 o
  10   8   2      234.94      274.69     67.47 o
  11   8   2      798.11      740.38    104.40 o
   0   9   2     4563.61     4558.74    205.45 o
   1   9   2     7182.71     7509.82    192.87 o
   2   9   2    12003.81    11892.87    271.55 o
   3   9   2    21125.94    21022.64   1325.40 o
   4   9   2    10678.71    10847.69    262.81 o
   5   9   2     3453.12     3446.04    126.32 o
   6   9   2      120.92      105.29     45.82 o
   7   9   2      451.93      399.17     42.21 o
   8   9   2     2556.73     2659.63    120.31 o
   9   9   2       86.20       67.03     42.27 o
  10   9   2     2360.09     2432.93    176.85 o
  11   9   2       68.91      148.11     60.68 o
   0  10   2    40337.79    39342.93   1086.85 o
   1  10   2      169.00      174.06     33.17 o
   2  10   2    13903.89    13907.46    662.92 o
   3  10   2     1936.27     2218.99    180.12 o
   4  10   2     4959.40     4949.96    212.57 o
   5  10   2     2557.57     2630.67    108.77 o
   6  10   2     4767.44     4721.28    164.47 o
   7  10   2     3973.72     3631.74    185.03 o
   8  10   2      289.78      267.79     42.10 o
   9  10   2      292.10      239.66     44.32 o
  10  10   2      154.74      139.45     54.66 o
   0  11   2     1838.08     1900.94    135.76 o
   1  11   2      400.17      449.44     50.55 o
   2  11   2     4532.41     4607.81    144.22 o
   3  11   2     3258.40     3733.41    239.79 o
   4  11   2    11680.05    11724.11    284.04 o
   5  11   2     1128.19     1214.18    135.12 o
   6  11   2     2099.75     2108.45    157.88 o
   7  11   2      308.05      286.72     37.75 o
   8  11   2     2100.64     2132.11    109.83 o
   9  11   2      107.75      105.30     34.25 o
   0  12   2    34394.87    33926.82    982.66 o
   1  12   2      579.95      569.47     57.78 o
   2  12   2     5693.85     5749.21    165.69 o
   3  12   2      588.16      507.65    106.41 o
   4  12   2     3561.23     3835.78    259.10 o
   5  12   2     1205.57     1230.96    146.28 o
   6  12   2     2411.41     2384.29    111.49 o
   7  12   2     1069.81     1046.69     90.31 o
   8  12   2      297.07      327.73     48.19 o
   9  12   2      497.12      465.11     86.02 o
   0  13   2     7110.47     7050.18    314.54 o
   1  13   2      164.35      250.26     46.30 o
   2  13   2      941.24     1024.57    155.49 o
   3  13   2     3598.06     3804.14    327.86 o
   4  13   2     5299.66     5705.21    324.92 o
   5  13   2     5733.10     6022.27    341.45 o
   6  13   2      491.98      516.34    113.05 o
   7  13   2     1814.17     1851.58    127.15 o
   8  13   2      527.66      416.65     85.92 o
   9  13   2      109.74      124.27     64.19 o
   0  14   2    23963.43    22973.98    741.14 o
   1  14   2     3681.53     3706.90    155.30 o
   2  14   2     2637.43     2837.60    131.98 o
   3  14   2    10608.49    11221.59    656.74 o
   4  14   2     2964.21     2966.45    151.32 o
   5  14   2     4056.82     3996.73    275.53 o
   6  14   2     1224.09     1329.99    159.96 o
   7  14   2      420.97      418.90     70.07 o
   8  14   2       73.99       52.97     54.01 o
   9  14   2      339.41      354.25     85.51 o
   0  15   2       54.93       31.50     57.97 o
   1  15   2      907.78     1033.53     85.55 o
   2  15   2     1506.15     1451.47    179.53 o
   3  15   2      296.42      445.76     57.25 o
   4  15   2     3478.51     3701.05    243.72 o
   5  15   2     2929.30     3209.58    142.91 o
   6  15   2      303.47      218.27     90.82 o
   7  15   2     4640.19     4862.59    219.68 o
   8  15   2     1871.10     1381.60    155.66 o
   9  15   2      198.15      148.73     64.70 o
   0  16   2    16783.15    16625.00    602.01 o
   1  16   2     2563.73     2626.04    198.04 o
   2  16   2     6143.78     6029.09    227.69 o
   3  16   2     9727.00     9950.49    911.55 o
   4  16   2      377.99      453.79     57.80 o
   5  16   2      814.69      843.86    195.11 o
   6  16   2     1603.09     1568.67    182.61 o
   7  16   2      332.66      445.92     75.46 o
   8  16   2      459.83      333.80     93.75 o
   9  16   2      329.60      193.94     71.66 o
   0  17   2      723.66      874.83    118.77 o
   1  17   2      304.70      418.09     61.52 o
   2  17   2      146.56      131.60     50.67 o
   3  17   2     1672.03     1729.67    152.17 o
   4  17   2      429.72      425.95     90.22 o
   5  17   2     2197.54     2652.81    233.05 o
   6  17   2        9.97      -66.98     87.63 o
   7  17   2     4925.39     5065.57    350.02 o
   8  17   2      456.45      228.18     78.89 o
   0  18   2       57.66      135.12     75.36 o
   1  18   2     5522.31     5902.99    375.39 o
   2  18   2      600.01      710.98     75.97 o
   3  18   2     9186.20     9645.14   1010.65 o
   4  18   2       14.95       47.97     33.24 o
   5  18   2     1222.40     1530.15    181.54 o
   6  18   2      134.76      286.41     93.71 o
   7  18   2      511.37      690.96     91.95 o
   8  18   2      158.56      159.73     79.93 o
   0  19   2     1880.98     2134.41    183.72 o
   1  19   2     1969.03     2137.56    129.51 o
   2  19   2      473.65      495.22     67.84 o
   3  19   2      441.67      448.27     65.32 o
   4  19   2       69.79      164.42     78.90 o
   5  19   2     3142.16     3612.32    278.91 o
   6  19   2       22.71        4.92     42.76 o
   7  19   2     3316.84     3792.51    205.95 o
   0  20   2      969.44     1040.53    132.76 o
   1  20   2     3796.05     3753.97    177.07 o
   2  20   2      117.62      190.50     51.51 o
   3  20   2    12372.70    12808.24    744.31 o
   4  20   2      268.93      457.09    109.66 o
   5  20   2     2863.24     3311.04    269.19 o
   6  20   2       95.73      189.61     57.97 o
   0  21   2     2808.77     3155.93    230.78 o
   1  21   2      170.81      258.59     57.13 o
   2  21   2      350.79      347.36    125.41 o
   3  21   2      946.65     1080.83    149.08 o
   4  21   2     1702.22     1993.86    203.12 o
   5  21   2     3155.66     3239.15    266.27 o
   6  21   2     1102.54     1033.01    108.30 o
   0  22   2      171.66      263.87     78.51 o
   1  22   2     1147.87     1131.96    148.03 o
   2  22   2       40.80       69.87     62.63 o
   3  22   2     4111.60     4690.54    311.40 o
   4  22   2     1675.08     1850.92    201.11 o
   5  22   2     1722.72     1695.58    194.70 o
   0  23   2     4419.94     4787.16    295.80 o
   1  23   2      104.63      205.30     53.91 o
   2  23   2      264.84      257.32     87.45 o
   3  23   2       70.07      140.74     80.07 o
   4  23   2     1289.57     1663.08    192.20 o
   0  24   2     4914.59     4946.12    305.39 o
   1  24   2      212.78      279.31     60.13 o
   2  24   2      608.96      718.35    119.12 o
   4   0   3    21370.97    18438.40   1136.37 o
   6   0   3     1176.39     1204.14     50.77 o
   3   1   3      755.39      775.52     33.43 o
   4   1   3     3944.64     3517.03     86.43 o
   5   1   3     4186.23     3986.34     93.67 o
   6   1   3    15845.24    15746.26    390.27 o
   7   1   3       26.84       90.04     49.89 o
   2   2   3    47502.76    45982.53   1154.99 o
   3   2   3     2471.30     2356.89     62.66 o
   4   2   3    22574.38    20612.30    492.08 o
   5   2   3     2467.82     2240.43     91.93 o
   6   2   3     5584.23     5571.31    165.19 o
   7   2   3      160.48      200.29     31.27 o
  11   2   3      107.45      239.82     74.07 o
   1   3   3     4595.37     4754.10    160.86 o
   2   3   3     9776.80     9932.27    216.88 o
   3   3   3     8720.61     8561.80    174.49 o
   4   3   3    10026.80     9620.97    181.27 o
   5   3   3     1683.15     1536.35    126.97 o
   6   3   3     6993.88     7144.71    318.11 o
   7   3   3      502.19      445.45     82.63 o
  10   3   3       18.90       54.85     45.14 o
  11   3   3       81.26      182.38     65.38 o
   1   4   3    18466.32    17868.04    477.52 o
   2   4   3     8945.27     8585.52    307.46 o
   3   4   3     2516.16     2502.98     80.85 o
   4   4   3    12042.83    10796.79    265.28 o
   5   4   3     2751.36     2730.86    188.80 o
   6   4   3     3221.41     3321.35    212.84 o
   7   4   3      665.34      491.73     90.98 o
   8   4   3      331.17      322.83     74.04 o
  10   4   3       54.28       51.68     50.60 o
  11   4   3       11.86       19.26     45.65 o
   1   5   3     2135.81     1866.45     77.85 o
   2   5   3     5836.70     5469.66    232.70 o
   3   5   3     2814.11     2718.58    122.41 o
   4   5   3     9413.37     9035.50    174.49 o
   5   5   3     8463.89     7659.59    352.38 o
   6   5   3     8379.46     7615.89    356.33 o
   7   5   3      520.42      429.03     94.06 o
   8   5   3     1821.38     1721.94    156.45 o
   9   5   3     2070.45     1927.04    148.77 o
  10   5   3       51.67       72.46     51.42 o
  11   5   3      209.31      374.55     81.44 o
   1   6   3    30744.96    29010.79    737.43 o
   2   6   3     6859.33     6576.98    272.70 o
   3   6   3     3716.87     3756.40    114.05 o
   4   6   3     5392.97     5531.58    287.52 o
   5   6   3     8567.53     8417.89    381.00 o
   6   6   3     7873.94     7426.60    358.24 o
   7   6   3       35.13      138.23     74.59 o
   8   6   3     1068.57     1001.07     65.69 o
   9   6   3      960.12     1135.36    112.04 o
  10   6   3        1.98      103.01     54.61 o
  11   6   3       77.04      -12.83     43.10 o
   1   7   3    20250.08    19770.36    596.75 o
   2   7   3     6343.07     6141.74    269.46 o
   3   7   3     5144.52     4673.18    250.03 o
   4   7   3    10765.10    10824.18    446.69 o
   5   7   3     5235.22     4795.10    280.75 o
   6   7   3      939.40      890.95    171.71 o
   7   7   3     1115.83     1092.75     77.80 o
   8   7   3      277.50      315.10     44.50 o
   9   7   3     1505.72     1384.09    122.94 o
  10   7   3      109.15       29.31     42.13 o
  11   7   3      324.45      409.36     81.74 o
   1   8   3    14302.33    14295.76    471.84 o
   2   8   3     1285.18      938.29    125.21 o
   3   8   3     1835.20     1603.65    115.98 o
   4   8   3     5658.54     5531.16    159.82 o
   5   8   3     2568.00     2485.72    148.56 o
   6   8   3     5368.41     5355.83    273.09 o
   7   8   3     1116.23     1064.59     76.61 o
   8   8   3     1394.38     1463.06     75.91 o
   9   8   3     1868.59     1881.49    143.76 o
  10   8   3       53.12       32.17     43.22 o
   1   9   3     5653.87     5461.65    247.19 o
   2   9   3    16915.97    16410.22    587.76 o
   3   9   3     4993.27     4542.05    296.52 o
   4   9   3    11103.00    11108.73    266.85 o
   5   9   3     5417.41     5398.01    241.38 o
   6   9   3     2622.90     2651.81    116.58 o
   7   9   3      128.56      116.72     48.69 o
   8   9   3      796.25      801.15     57.36 o
   9   9   3      751.91      822.40     94.51 o
   1  10   3    13656.95    13700.73    478.63 o
   2  10   3     7992.32     8235.67    283.37 o
   3  10   3     4998.48     4845.95    125.94 o
   4  10   3     6081.36     5956.49    241.08 o
   5  10   3     3397.17     3318.23    122.71 o
   6  10   3     5255.46     5300.19    176.46 o
   7  10   3      192.42      243.98     41.32 o
   8  10   3     1351.26     1479.48     84.80 o
   1  11   3      641.66      665.99     58.98 o
   2  11   3    12662.24    12378.63    346.31 o
   3  11   3     1052.51     1338.24    148.81 o
   4  11   3     8935.71     9117.90    285.25 o
   5  11   3      933.15      933.11     62.36 o
   6  11   3     2143.99     2291.41    106.26 o
   7  11   3      296.74      272.61     96.88 o
   8  11   3      554.82      651.88    159.58 o
   1  12   3     5410.35     5340.36    180.75 o
   2  12   3     4117.66     4132.14    250.04 o
   3  12   3     1294.06     1486.32    156.88 o
   4  12   3      421.78      713.26    124.89 o
   5  12   3      344.72      342.30    103.59 o
   6  12   3     5889.37     6118.42    357.00 o
   7  12   3      854.42      764.87    130.46 o
   8  12   3     2606.23     2271.49    143.11 o
   9  12   3      156.77      254.86     85.31 o
   1  13   3    12303.37    11965.15    448.39 o
   2  13   3    17488.40    17175.63    416.88 o
   3  13   3     4913.71     5432.37    313.79 o
   4  13   3     2802.18     2582.51    217.27 o
   5  13   3      801.45      868.76    136.24 o
   6  13   3      256.65      439.01    106.34 o
   7  13   3      101.41      255.28    100.41 o
   8  13   3      604.87      582.92     79.98 o
   9  13   3      177.75      256.18     90.06 o
   1  14   3     4301.03     4099.78    165.35 o
   2  14   3     4757.88     4727.07    203.14 o
   3  14   3     2399.62     2883.39    231.01 o
   4  14   3     1227.81     1418.63    168.21 o
   5  14   3      415.88      544.28    111.97 o
   6  14   3     1782.65     1938.39    201.40 o
   7  14   3      498.87      535.44    120.96 o
   8  14   3      699.46      659.95     86.66 o
   9  14   3      826.61      869.94    122.64 o
   1  15   3     7539.62     7212.84    239.20 o
   2  15   3     4995.04     5185.47    195.64 o
   3  15   3      453.87      647.97     69.87 o
   4  15   3     5758.69     6385.77    362.25 o
   5  15   3     1310.40     1329.49    167.62 o
   6  15   3     2626.04     3044.21    256.75 o
   7  15   3      338.01      191.30     92.93 o
   8  15   3      338.73      335.77     67.97 o
   1  16   3     4247.09     4298.10    180.98 o
   2  16   3     3188.44     3237.09    163.31 o
   3  16   3     3522.27     3556.89    166.04 o
   4  16   3     3831.38     4043.49    174.90 o
   5  16   3     5262.92     6143.71    367.73 o
   6  16   3     1621.58     1954.33    208.57 o
   7  16   3      128.33      318.19    100.67 o
   8  16   3      377.24      408.05     71.52 o
   1  17   3    11666.66    11731.13    504.99 o
   2  17   3     1154.31     1207.53    190.21 o
   3  17   3     1522.41     1759.08    152.73 o
   4  17   3      728.48      745.67    163.52 o
   5  17   3     3547.71     3812.07    222.53 o
   6  17   3       61.52       64.07     81.86 o
   7  17   3       85.44       60.57     88.84 o
   8  17   3      260.88      329.31     71.99 o
   1  18   3      751.58      769.95     98.37 o
   2  18   3      681.25      701.60     85.59 o
   3  18   3     4489.14     4644.71    196.34 o
   4  18   3      650.24      758.29     80.13 o
   5  18   3     1825.22     2567.68    235.14 o
   6  18   3      104.11      134.64     86.89 o
   7  18   3      118.52      256.01     97.84 o
   1  19   3    13214.23    12682.54    539.49 o
   2  19   3       11.57       10.64     42.74 o
   3  19   3      642.16      696.99     78.18 o
   4  19   3      712.01      753.14     81.35 o
   5  19   3     1004.81     1240.86    164.81 o
   6  19   3      626.44      727.38    136.16 o
   7  19   3      487.54      894.91    156.10 o
   1  20   3     3929.60     4170.50    194.07 o
   2  20   3     2018.50     1800.14    126.22 o
   3  20   3     2993.15     3008.47    161.95 o
   4  20   3       61.48      160.67     85.80 o
   5  20   3     2605.92     3065.46    263.35 o
   6  20   3        8.29      -32.66     64.74 o
   1  21   3     5926.70     5903.18    238.53 o
   2  21   3     1386.61     1468.52    116.98 o
   3  21   3      663.11      659.66     81.25 o
   4  21   3      301.33      200.74     85.32 o
   5  21   3     1117.28     1327.59    173.68 o
   1  22   3     1364.86     1376.18    114.80 o
   2  22   3      817.04      796.44     89.35 o
   3  22   3      931.24      916.99    145.13 o
   4  22   3      628.18      735.98    132.36 o
   1  23   3     4122.85     4349.87    246.20 o
   2  23   3     2421.42     2387.49    149.80 o
   3  23   3      894.06      915.92    144.85 o
   4   0   4     2980.43     2579.41    152.56 o
   6   0   4     5420.96     5141.04    250.01 o
   3   1   4     3264.51     3111.87    155.67 o
   4   1   4     9941.26     9531.77    247.22 o
   5   1   4     1120.71     1151.45     80.55 o
   6   1   4      766.50      962.70     72.55 o
   7   1   4      557.00      636.58     58.34 o
   8   1   4     2307.46     2386.99    162.01 o
   3   2   4     1199.69     1028.79     87.96 o
   4   2   4     5597.18     5275.87    218.30 o
   5   2   4      556.58      539.30     54.19 o
   6   2   4     1719.06     1710.93     96.68 o
   7   2   4     1685.13     1922.42     96.15 o
   8   2   4     1073.19     1175.46    119.12 o
   3   3   4     4809.23     4505.93    211.73 o
   4   3   4     6414.60     6168.21    181.19 o
   5   3   4      476.52      533.04     54.93 o
   6   3   4     1305.31     1392.87     93.86 o
   7   3   4     1716.82     1549.02    147.56 o
   8   3   4      902.67      985.45    117.72 o
   3   4   4    10789.02     9883.23    367.68 o
   4   4   4     1358.08     1212.46     69.77 o
   5   4   4      217.44      297.35     49.86 o
   6   4   4     2917.42     3166.02    336.65 o
   7   4   4      682.00      702.22    109.28 o
   8   4   4       15.57       28.28     53.64 o
   9   4   4      470.25      399.94     81.77 o
   0   5   4    19145.73    18499.64    498.21 o
   2   5   4    10336.16     9553.18    344.08 o
   3   5   4     2553.58     2393.70    156.61 o
   4   5   4     6320.00     5894.99    221.61 o
   5   5   4     3180.51     3238.95    240.20 o
   6   5   4      456.10      249.55     81.68 o
   7   5   4     5602.61     5372.35    303.45 o
   8   5   4     1099.47     1173.15    138.29 o
   9   5   4      140.20       42.65     54.65 o
  10   5   4      311.03      324.93     70.79 o
   0   6   4    21519.25    20393.95    535.39 o
   2   6   4    10384.22     9659.42    355.05 o
   3   6   4    16569.40    15456.50    529.07 o
   4   6   4      877.78      910.73     55.21 o
   5   6   4     2821.00     2947.99    106.93 o
   6   6   4      762.54      676.47    117.44 o
   7   6   4     1831.08     1871.00    177.76 o
   8   6   4     1745.88     2091.21    188.64 o
   9   6   4      636.13      601.13     65.45 o
  10   6   4      490.49      515.74     85.02 o
   0   7   4    12018.41    10832.59    295.65 o
   1   7   4     6624.44     5956.49    187.13 o
   2   7   4    11808.49    10680.65    390.69 o
   3   7   4     9365.48     8787.23    364.93 o
   4   7   4      207.92      209.76     27.30 o
   5   7   4      914.77     1039.90    139.25 o
   6   7   4     1906.05     2148.42    195.66 o
   7   7   4     2019.60     1987.10    188.22 o
   8   7   4      537.10      505.95     89.68 o
   9   7   4      627.42      622.56     66.67 o
  10   7   4     1132.17     1076.16    114.90 o
   0   8   4     9359.38     8343.23    226.97 o
   1   8   4     4051.92     3333.15    238.72 o
   2   8   4     8954.13     8357.96    339.59 o
   3   8   4     6870.23     6443.12    306.28 o
   4   8   4     2415.06     2256.06    194.17 o
   5   8   4       68.89       82.76     70.50 o
   6   8   4       17.44      -16.80     69.84 o
   7   8   4     1099.12     1049.15     77.81 o
   8   8   4     1017.84     1093.33     82.85 o
   9   8   4      170.29       62.53     65.22 o
   1   9   4      415.26      354.03     59.99 o
   2   9   4     2265.88     2110.58    154.13 o
   3   9   4      725.93      727.48     68.46 o
   4   9   4     2639.44     2647.29     97.71 o
   5   9   4     2249.83     2364.14    101.39 o
   6   9   4      778.84      836.41     97.89 o
   7   9   4     3174.33     2751.45    234.00 o
   8   9   4     1223.02     1149.10    153.70 o
   9   9   4      287.92      224.45     74.82 o
   1  10   4     1927.00     1791.90    136.39 o
   2  10   4      293.97      370.90     75.38 o
   3  10   4    10424.25    10055.50    430.20 o
   4  10   4     5736.24     5425.26    313.97 o
   5  10   4     3513.64     4022.14    277.14 o
   6  10   4     1476.69     1401.63    164.86 o
   7  10   4      433.84      401.96    105.38 o
   8  10   4      400.49      456.33    109.80 o
   9  10   4      322.76      357.98    100.34 o
   0  11   4    15058.98    13672.42    475.65 o
   1  11   4      497.50      365.38     68.10 o
   2  11   4     4153.62     3733.69    226.07 o
   3  11   4     1470.42     1328.10    145.11 o
   4  11   4     2960.09     3054.04    235.70 o
   5  11   4     1637.07     1781.03    183.54 o
   6  11   4     1840.19     2028.11    201.54 o
   7  11   4     1658.30     1573.42    182.74 o
   8  11   4       78.97       95.59     81.22 o
   9  11   4      182.11      130.83     78.75 o
   0  12   4     6969.66     6491.75    292.98 o
   1  12   4     2511.98     2438.29    173.02 o
   2  12   4     3996.24     3469.03    225.09 o
   3  12   4      865.54      816.33    124.04 o
   4  12   4     5362.28     5550.59    328.08 o
   5  12   4     1348.17     1697.96    183.61 o
   6  12   4      347.27      393.59    101.58 o
   7  12   4     2538.45     2337.31    225.61 o
   8  12   4     1638.46     1341.34    173.02 o
   9  12   4       40.59      104.81     72.39 o
   0  13   4    26261.41    24811.92    778.45 o
   1  13   4      552.81      547.77     61.18 o
   2  13   4     6164.44     5905.38    311.52 o
   3  13   4     3590.53     3221.18    236.88 o
   4  13   4     2347.38     2474.43    214.44 o
   5  13   4     2493.98     2623.91    233.47 o
   6  13   4     2471.61     2407.85    228.28 o
   7  13   4      712.86      880.98    145.25 o
   8  13   4      386.84      476.36    113.31 o
   9  13   4      352.07      378.79    108.39 o
   0  14   4     1774.81     1570.45    140.67 o
   1  14   4      654.93      712.79     74.88 o
   2  14   4      245.50      221.74     48.27 o
   3  14   4     1673.55     1783.42    178.14 o
   4  14   4     3241.66     3322.04    258.65 o
   5  14   4     1732.51     1722.48    190.60 o
   6  14   4      683.06      885.51    150.04 o
   7  14   4      536.49      634.87    127.38 o
   8  14   4      746.79      655.86    130.62 o
   0  15   4     6016.41     6114.21    308.00 o
   1  15   4     2164.24     1985.96    123.76 o
   2  15   4     2730.84     2414.42    130.89 o
   3  15   4     3083.98     3123.68    239.88 o
   4  15   4      820.76      811.64    135.99 o
   5  15   4      470.84      682.34    118.47 o
   6  15   4      740.34     1021.17    153.96 o
   7  15   4      342.48      495.98    120.38 o
   8  15   4      258.99      221.40     97.90 o
   0  16   4     1687.15     1614.37    151.53 o
   1  16   4     1317.23     1214.77     95.92 o
   2  16   4      261.78      276.82     50.82 o
   3  16   4     1982.37     2086.77    125.76 o
   4  16   4     1002.87     1157.37    157.26 o
   5  16   4     2963.91     3581.50    280.56 o
   6  16   4      313.52      402.28    114.48 o
   7  16   4     2564.09     3040.88    267.23 o
   0  17   4     4125.62     3985.52    254.42 o
   1  17   4     2746.65     2539.43    141.70 o
   2  17   4      519.63      583.61     71.54 o
   3  17   4    10016.60    10589.02    329.35 o
   4  17   4      302.37      318.78    114.21 o
   5  17   4     3215.59     3533.40    280.75 o
   6  17   4      328.85      334.53    106.87 o
   7  17   4      787.04     1006.10    166.80 o
   0  18   4      669.84      585.48    104.36 o
   1  18   4      598.44      496.99     67.76 o
   2  18   4      860.23      923.34     89.46 o
   3  18   4     1406.70     1455.09    112.17 o
   4  18   4       73.00      118.90    104.59 o
   5  18   4     2584.24     2906.38    161.67 o
   6  18   4      214.68      220.06    104.91 o
   0  19   4     2565.87     2446.82    207.13 o
   1  19   4     2473.91     2365.27    187.76 o
   2  19   4     1631.99     1637.26    120.75 o
   3  19   4     5217.34     5459.68    226.25 o
   4  19   4      136.84      240.79    103.34 o
   5  19   4     1026.05     1145.78    167.41 o
   6  19   4      115.99      266.46    102.54 o
   0  20   4     2793.95     2585.68    222.22 o
   1  20   4      732.44      721.46     87.07 o
   2  20   4      158.59       62.99     59.33 o
   3  20   4     1290.01     1140.90    104.95 o
   4  20   4      238.53      158.91     50.07 o
   5  20   4     1290.54     1458.26    188.88 o
   0  21   4     1896.95     2089.34    202.43 o
   1  21   4      975.36      892.74     94.14 o
   2  21   4      455.87      515.91     77.13 o
   3  21   4     3677.55     3620.41    187.84 o
   4  21   4      548.88      638.48    130.40 o
   0  22   4     1047.52      940.30    145.37 o
   1  22   4      131.91      176.32     55.31 o
   2  22   4       31.11       27.78     46.00 o
   3  22   4      199.24      326.33     68.07 o
   4   0   5     9735.50     8311.02    320.01 o
   6   0   5     6769.69     6348.39    307.30 o
   4   1   5    11369.02     9697.08    252.45 o
   5   1   5      948.09      753.76     67.67 o
   6   1   5     1437.07     1536.48     98.35 o
   7   1   5      448.96      371.30     81.82 o
   4   2   5     1142.30     1080.12     68.42 o
   5   2   5     1466.27     1274.36     84.58 o
   6   2   5     9349.84     9249.28    669.35 o
   7   2   5      180.10       87.88     55.97 o
   3   3   5      198.00      166.68     44.17 o
   4   3   5    10487.29     9352.63    244.41 o
   5   3   5     4232.33     3798.90    150.50 o
   6   3   5      327.88      459.25     97.78 o
   7   3   5        2.48      -12.59     53.45 o
   8   3   5      107.86      331.96     84.18 o
   3   4   5     1477.54     1123.63    101.05 o
   4   4   5     5478.32     4715.57    152.61 o
   5   4   5     5595.84     5277.75    181.47 o
   6   4   5     4653.20     4119.09    264.17 o
   7   4   5      256.66      312.47     87.33 o
   8   4   5     2096.43     2312.66    194.05 o
   3   5   5     1173.31     1043.81    103.62 o
   4   5   5     6745.57     5914.72    176.83 o
   5   5   5     4567.43     3908.50    248.28 o
   6   5   5     2799.16     2775.03    222.61 o
   7   5   5      139.77      161.20     73.51 o
   8   5   5      112.58      239.51     86.18 o
   9   5   5      872.87      660.32    111.74 o
   3   6   5     4685.81     4260.94    223.52 o
   4   6   5     6298.68     5499.22    167.01 o
   5   6   5     4162.18     3667.10    246.43 o
   6   6   5     4191.94     4044.97    274.33 o
   7   6   5       38.43       61.91     63.95 o
   8   6   5      259.77      165.43     80.25 o
   9   6   5     1021.42     1063.23    141.19 o
   2   7   5      768.63      611.29     77.89 o
   3   7   5      335.73      244.80     62.10 o
   4   7   5     5929.07     5190.95    281.73 o
   5   7   5     2327.24     1825.91    177.10 o
   6   7   5     2358.90     2023.79    194.72 o
   7   7   5       36.31       17.38     68.31 o
   8   7   5      963.92      858.10    132.36 o
   9   7   5      178.36       85.66     54.78 o
   2   8   5     5467.43     4553.86    230.54 o
   3   8   5     1391.77     1019.30    111.86 o
   4   8   5     5072.42     4159.24    255.20 o
   5   8   5     4357.62     3597.45    251.61 o
   6   8   5      346.14      299.80     92.25 o
   7   8   5      235.48       44.26     67.99 o
   8   8   5      180.48      151.96     67.04 o
   9   8   5     1313.58     1117.34    150.61 o
   1   9   5    10622.66     8910.78    350.34 o
   2   9   5       46.67       68.51     47.58 o
   3   9   5        3.71      -39.66     55.45 o
   4   9   5     2101.93     1881.26    171.86 o
   5   9   5      611.01      668.96    112.86 o
   6   9   5     6032.99     5460.89    335.79 o
   7   9   5      180.52      199.55     86.98 o
   8   9   5     1341.89     1212.84    164.97 o
   9   9   5      123.01      173.52     83.36 o
   1  10   5      506.75     1060.59    107.20 o
   2  10   5    10249.19     8821.40    370.32 o
   3  10   5     3772.86     3417.16    220.99 o
   4  10   5     5254.12     4892.68    293.36 o
   5  10   5     1234.75      841.19    125.56 o
   6  10   5      377.98      664.38    121.00 o
   7  10   5      430.22      301.38     98.18 o
   8  10   5      129.41      192.41     88.88 o
   9  10   5      552.72      585.87    125.57 o
   1  11   5     9470.48     8626.08    358.20 o
   2  11   5     1409.54     1305.56    131.98 o
   3  11   5     1564.56     1573.31    152.48 o
   4  11   5     3204.31     2738.77    217.66 o
   5  11   5      363.06      383.54     98.02 o
   6  11   5     3084.79     3170.09    256.00 o
   7  11   5      326.69      377.75    111.73 o
   8  11   5     1158.50     1234.99    171.78 o
   9  11   5      398.34      470.44    115.64 o
   1  12   5     5973.14     5617.44    280.61 o
   2  12   5    10204.02     9049.72    395.33 o
   3  12   5      870.56      812.96    114.43 o
   4  12   5     5531.39     4963.01    308.06 o
   5  12   5      334.58      283.30     84.72 o
   6  12   5      222.26      206.81     85.13 o
   7  12   5      376.00      438.00    114.65 o
   8  12   5       32.82       37.61     64.51 o
   1  13   5     2439.06     2142.33    170.64 o
   2  13   5     2150.16     1906.81    167.12 o
   3  13   5     2315.17     2075.35    186.04 o
   4  13   5     1220.90      919.50    132.55 o
   5  13   5      349.07      390.98    101.89 o
   6  13   5     4965.55     4693.42    322.97 o
   7  13   5      177.44      229.61     87.82 o
   8  13   5      974.00     1170.20    168.83 o
   1  14   5     6430.96     5675.94    205.06 o
   2  14   5     5433.41     4540.52    275.55 o
   3  14   5      972.91     1166.56    150.01 o
   4  14   5     4054.95     3701.79    272.58 o
   5  14   5      235.23      261.88     86.69 o
   6  14   5      613.66      478.41    116.00 o
   7  14   5      498.36      464.00    116.92 o
   1  15   5      687.35      625.93     69.52 o
   2  15   5     1015.71     1148.42     93.01 o
   3  15   5     2480.84     2377.76    209.81 o
   4  15   5      416.38      531.41    111.86 o
   5  15   5     1212.57     1547.79    186.73 o
   6  15   5      962.45      821.19    144.18 o
   7  15   5      144.19      193.89     98.49 o
   1  16   5     9952.31     8742.86    370.44 o
   2  16   5     2884.46     2775.20    149.36 o
   3  16   5       35.03       48.94     44.03 o
   4  16   5     1911.54     1700.32    188.91 o
   5  16   5      316.19      526.95    113.23 o
   6  16   5      169.07      206.66     93.52 o
   7  16   5      575.17      616.80    138.51 o
   1  17   5     1023.66      885.91     85.36 o
   2  17   5      515.76      629.42     75.46 o
   3  17   5     4572.75     4654.41    205.52 o
   4  17   5      147.89      306.21    106.68 o
   5  17   5     1746.82     1972.25    210.65 o
   6  17   5      470.03      521.03    126.08 o
   1  18   5     7630.78     7118.21    324.85 o
   2  18   5       99.84      103.04     62.41 o
   3  18   5     1110.89     1136.75    109.15 o
   4  18   5      553.33      639.57     80.28 o
   5  18   5     2017.68     2024.62    141.03 o
   1  19   5      616.01      583.28     73.59 o
   2  19   5      592.67      620.01     79.59 o
   3  19   5     1497.78     1591.41    123.39 o
   4  19   5      616.62      670.87    197.94 o
   5  19   5     1994.88     2277.55    152.63 o
   1  20   5     6863.32     6065.29    252.87 o
   2  20   5       62.20       55.06     54.92 o
   3  20   5      320.24      322.16     84.06 o
   4  20   5       39.61        4.43     47.48 o
   1  21   5      297.20      302.59     62.66 o
   2  21   5     1697.58     1772.19    135.64 o
   4   0   6     5339.43     3946.07    200.19 o
   6   0   6      612.06      772.64    103.98 o
   4   1   6     2732.87     2179.48    100.75 o
   5   1   6      453.96      400.09     49.41 o
   6   1   6     1277.29     1330.10    140.32 o
   4   2   6     1724.21     1356.44     78.53 o
   5   2   6      384.57      318.91     80.65 o
   6   2   6      744.68      571.71    101.62 o
   7   2   6      294.98      464.52     92.07 o
   4   3   6     1989.76     1707.46     88.55 o
   5   3   6      730.79      656.91     62.47 o
   6   3   6      502.54      565.74    103.40 o
   7   3   6     1805.35     1773.17    170.96 o
   3   4   6     4111.80     3180.99    181.39 o
   4   4   6     2650.04     2364.03    165.45 o
   5   4   6      672.77      656.83     99.29 o
   6   4   6       74.03      197.41     82.78 o
   7   4   6     2704.66     2650.37    216.17 o
   3   5   6     5157.41     3869.37    206.49 o
   4   5   6      917.29      777.06    101.28 o
   5   5   6      113.12       32.02     48.25 o
   6   5   6      540.11      409.64     99.54 o
   7   5   6     1267.13     1015.87    138.74 o
   8   5   6      771.56      920.13    134.36 o
   3   6   6     2793.15     2127.75    152.71 o
   4   6   6      650.49      598.67     87.95 o
   5   6   6      126.39      110.67     65.47 o
   6   6   6      369.60      404.54     91.58 o
   7   6   6      473.85      354.33     96.12 o
   8   6   6      215.16       88.45     75.48 o
   2   7   6     4540.50     3546.35    196.58 o
   3   7   6     5269.61     4348.15    234.52 o
   4   7   6      749.14      566.44     88.33 o
   5   7   6      789.02      596.81    101.14 o
   6   7   6        5.86       14.17     66.76 o
   7   7   6     1168.37      909.43    137.85 o
   8   7   6      106.21       56.78     69.03 o
   2   8   6     3655.37     2634.87    170.49 o
   3   8   6     3388.79     2762.77    186.40 o
   4   8   6     1038.00      727.88    103.34 o
   5   8   6     1723.50     1472.05    158.52 o
   6   8   6      847.87      905.36    138.58 o
   7   8   6     3496.23     3176.42    257.51 o
   8   8   6      391.71      227.29     85.48 o
   2   9   6     3528.51     2847.86    183.01 o
   3   9   6     2748.39     2391.93    177.15 o
   4   9   6     1385.39     1133.57    132.91 o
   5   9   6     1064.26      936.55    132.51 o
   6   9   6      590.32      623.10    114.80 o
   7   9   6      730.91      577.24    117.37 o
   8   9   6      956.79      733.15    136.60 o
   1  10   6     2026.92     1530.63    129.99 o
   2  10   6     5038.33     3988.60    228.43 o
   3  10   6     1187.18      901.38    112.16 o
   4  10   6     1482.63     1178.18    139.75 o
   5  10   6      568.04      548.99    108.08 o
   6  10   6      725.60      796.01    137.69 o
   7  10   6      163.51       88.58     72.11 o
   8  10   6      483.25      287.96     97.75 o
   1  11   6       40.80       18.65     36.21 o
   2  11   6     2686.26     1957.03    157.94 o
   3  11   6     1203.44     1139.47    129.54 o
   4  11   6     2376.73     1905.01    180.25 o
   5  11   6      929.96      863.49    132.83 o
   6  11   6      362.16      311.07     96.31 o
   7  11   6      146.29      158.91     77.31 o
   8  11   6      201.95      272.63    103.56 o
   0  12   6     6768.90     5370.34    270.08 o
   1  12   6      474.93      488.27     81.36 o
   2  12   6      905.78      836.98    107.73 o
   3  12   6      321.06      392.64     84.99 o
   4  12   6     2342.33     2279.72    201.37 o
   5  12   6      859.60      922.47    138.14 o
   6  12   6      935.64     1034.37    155.10 o
   7  12   6      536.62      304.30    102.97 o
   0  13   6     2739.50     2128.82    165.18 o
   1  13   6      385.89      194.04     59.77 o
   2  13   6      869.28      760.24    109.49 o
   3  13   6     1226.33     1097.74    135.71 o
   4  13   6     2016.38     1935.99    190.65 o
   5  13   6      973.16      830.51    130.63 o
   6  13   6      695.50      789.16    140.44 o
   7  13   6      216.93      225.54     92.43 o
   0  14   6     8381.59     7298.64    344.13 o
   1  14   6      504.91      349.87     52.57 o
   2  14   6     2119.26     1848.56    170.29 o
   3  14   6     3785.59     3159.43    237.79 o
   4  14   6      671.15      525.13    113.73 o
   5  14   6     2480.64     2162.50    218.01 o
   6  14   6      372.56      507.32    120.65 o
   0  15   6     2683.64     2305.88    182.33 o
   1  15   6      915.13      830.03     81.69 o
   2  15   6      393.96      330.83     79.16 o
   3  15   6     2589.68     2038.24    195.58 o
   4  15   6      683.46      673.93    123.38 o
   5  15   6     2566.81     2969.46    257.48 o
   6  15   6       38.50      106.96     82.65 o
   0  16   6     2975.14     2551.12    199.48 o
   1  16   6     1376.03     1179.73     95.08 o
   2  16   6      632.32      591.55    161.99 o
   3  16   6     1896.76     1696.49    182.54 o
   4  16   6      444.26      478.94    108.00 o
   5  16   6     1043.52     1146.41    163.95 o
   0  17   6      861.00      844.73    120.14 o
   1  17   6     1592.05     1453.48    111.11 o
   2  17   6      498.84      476.67     68.89 o
   3  17   6     1209.07     1205.51    234.89 o
   4  17   6      707.81      555.02    122.84 o
   5  17   6      330.82      337.11     98.81 o
   0  18   6      359.72      301.49     84.21 o
   1  18   6      720.79      734.23     82.35 o
   2  18   6      529.60      421.74    106.00 o
   3  18   6     2759.52     2625.43    158.33 o
   4  18   6        7.75       40.45     61.73 o
   0  19   6      292.17      282.78     83.88 o
   1  19   6      432.47      468.36     73.10 o
   2  19   6      118.51      116.44     41.64 o
   3  19   6     1724.09     1595.54    127.69 o
   4   0   7    10027.46     7583.04    309.00 o
   4   1   7     1560.24     1172.84     73.98 o
   5   1   7      227.29      208.00     39.01 o
   4   2   7     4748.77     3503.72    134.79 o
   5   2   7      744.59      563.09     81.83 o
   6   2   7      529.98      408.27     82.58 o
   4   3   7     2478.54     1872.60    143.17 o
   5   3   7     1010.67      742.16    100.61 o
   6   3   7     4156.14     3496.86    241.02 o
   3   4   7      116.56       62.02     36.70 o
   4   4   7     3289.64     2321.04    165.96 o
   5   4   7      875.46      599.42     90.34 o
   6   4   7     1188.58      869.98    123.60 o
   7   4   7       12.27       88.24     76.62 o
   3   5   7     2823.78     2007.45    145.34 o
   4   5   7     2236.10     1563.10    138.31 o
   5   5   7     2862.92     2197.12    180.80 o
   6   5   7     1240.82      815.26    123.29 o
   7   5   7        3.26       38.48     63.81 o
   3   6   7      492.83      388.13     68.56 o
   4   6   7     3181.62     2381.62    175.61 o
   5   6   7     1844.22     1503.23    152.70 o
   6   6   7     1039.91      793.77    123.29 o
   7   6   7      484.44      498.81    106.81 o
   3   7   7     1310.68      977.71    106.63 o
   4   7   7     3095.98     2353.66    178.80 o
   5   7   7     1718.36     1414.62    151.65 o
   6   7   7     1729.63     1191.04    152.35 o
   7   7   7      125.25      178.88     82.14 o
   2   8   7      201.12      115.86     42.80 o
   3   8   7     1174.97      908.40    106.77 o
   4   8   7     1445.98     1045.83    122.63 o
   5   8   7      549.06      451.94     90.34 o
   6   8   7     1606.13     1139.51    150.53 o
   7   8   7      355.51      375.34    100.51 o
   2   9   7     3855.22     2599.51    175.85 o
   3   9   7      713.97      390.59     76.39 o
   4   9   7     2857.70     2253.99    183.73 o
   5   9   7      646.87      616.06    107.66 o
   6   9   7      561.87      414.74    100.40 o
   7   9   7       36.75       76.24     62.17 o
   2  10   7      216.80      167.50     54.63 o
   3  10   7        8.58       36.15     42.28 o
   4  10   7     1177.90      915.13    121.32 o
   5  10   7      239.27       92.08     62.57 o
   6  10   7     3229.57     2786.83    237.20 o
   7  10   7      287.72      257.51     94.26 o
   1  11   7     2641.65     2043.00    158.46 o
   2  11   7     5763.26     4308.23    249.44 o
   3  11   7     1811.88     1450.62    146.30 o
   4  11   7     3132.77     2783.09    217.06 o
   5  11   7      916.85      710.21    119.87 o
   6  11   7      300.20      246.14     85.57 o
   1  12   7     1742.84     1408.13    135.31 o
   2  12   7      914.12      786.69    108.28 o
   3  12   7      973.91      920.71    118.18 o
   4  12   7      176.99      144.14     65.47 o
   5  12   7      162.63      168.02     66.77 o
   6  12   7     1127.11     1115.20    155.83 o
   1  13   7     1757.62     1526.07    143.60 o
   2  13   7     3225.12     2775.17    205.02 o
   3  13   7      130.58      150.27     59.98 o
   4  13   7     1965.93     1448.50    163.51 o
   5  13   7      119.25      155.33     83.93 o
   1  14   7      885.37      851.27    114.07 o
   2  14   7      367.83      227.55     65.91 o
   3  14   7     1579.42     1308.77    150.02 o
   4  14   7      129.84      142.08     71.60 o
   5  14   7      814.75      812.87    137.03 o
   1  15   7     6274.80     5162.48    208.10 o
   2  15   7     2679.46     1987.47    184.95 o
   3  15   7      895.61      801.07    119.30 o
   4  15   7     1020.80      730.99    122.21 o
   1  16   7      170.09      211.01     71.72 o
   2  16   7      400.84      376.49     72.75 o
   3  16   7     1047.67      867.28    130.89 o
   1  17   7     4489.66     3822.50    185.12 o
   2  17   7      959.94      922.95     99.97 o
   4   0   8     2458.75     1779.11    133.74 o
   4   1   8     1078.60      592.13     54.18 o
   5   1   8       45.42       51.05     41.86 o
   4   2   8      694.68      487.98     75.24 o
   5   2   8      252.05      180.11     51.48 o
   4   3   8      327.59      211.22     54.88 o
   5   3   8      193.88       65.94     43.07 o
   3   4   8      331.48      203.42     52.26 o
   4   4   8     1203.17      713.14     94.26 o
   5   4   8      912.94      652.63     99.61 o
   6   4   8      511.81      421.79     85.22 o
   3   5   8     3196.99     2115.75    152.85 o
   4   5   8      610.71      372.59     74.78 o
   5   5   8      580.85      479.17     87.44 o
   6   5   8      292.70      145.99     63.53 o
   3   6   8     2064.50     1372.95    125.01 o
   4   6   8      304.31      151.24     50.26 o
   5   6   8      432.44      258.82     67.19 o
   6   6   8      252.24      226.27     80.17 o
   3   7   8     1948.62     1328.32    125.11 o
   4   7   8      768.66      626.69     95.26 o
   5   7   8       55.23       53.34     44.35 o
   6   7   8       65.80       76.03     61.06 o
   2   8   8     1196.91      718.13     90.57 o
   3   8   8      725.10      416.95     75.04 o
   4   8   8      268.01      135.59     53.52 o
   5   8   8      436.61      307.21     77.92 o
   6   8   8       57.68       33.32     54.94 o
   2   9   8      733.51      550.97     78.87 o
   3   9   8     1010.27      716.77     95.86 o
   4   9   8      252.99      202.10     63.21 o
   5   9   8      298.68      238.92     73.66 o
   2  10   8      853.70      616.35     91.86 o
   3  10   8      800.34      824.33    107.38 o
   4  10   8      462.41      324.80     74.49 o
   5  10   8      574.55      470.49    100.04 o
   1  11   8      229.59      222.27     61.95 o
   2  11   8      822.36      569.03     88.27 o
   3  11   8     1229.52      932.63    117.50 o
   4  11   8     1298.79      999.63    131.92 o
   1  12   8      194.65      120.86     48.76 o
   2  12   8      901.69      677.92    101.88 o
   3  12   8     1389.74      878.53    117.81 o
   4  12   8      997.93      735.49    113.84 o
   0  13   8     2428.14     1967.30    165.65 o
   1  13   8       63.87       37.62     43.28 o
   2  13   8     1188.10      938.16    121.89 o
   3  13   8      333.90      291.66     75.03 o
   0  14   8     3380.62     2489.35    191.78 o
   1  14   8      597.91      412.64     79.16 o
   2  14   8     1036.54      651.38    107.77 o
   4   1   9     1965.17     1275.18    118.05 o
   4   2   9     1373.14      882.66    101.06 o
   4   3   9     2207.73     1503.06    132.43 o
   3   4   9      373.05      163.98     47.24 o
   4   4   9      843.26      461.26     77.62 o
   3   5   9       52.45       55.17     42.33 o
   4   5   9     2274.39     1438.92    136.48 o
   3   6   9      892.41      529.82     79.24 o
   4   6   9     1890.85     1168.62    126.18 o
   2   7   9      677.67      469.92     74.82 o
   3   7   9      122.23      109.69     48.50 o
   2   8   9     1401.19      862.81    101.74 o
   3   8   9      622.12      403.22     74.27 o
   2   9   9       90.83      -21.61     39.70 o
   1  10   9      875.33      649.65     91.62 o
 
